# Supplementary material for: 3-Diethyl­carbamoyl-2′,4′-difluoro­biphenyl-4-yl 2,6-dichloro-5-fluoro­pyridine-3-carboxyl­ate
Source: Acta Crystallogr Sect E Struct Rep Online. 2012 Jun 13;68(Pt 7):o2047. doi: 10.1107/S1600536812025354 (PMC3393315; doi:10.1107/S1600536812025354)
Supplement: Supplementary file 1 [file e-68-o2047-sup1.cif]

##############################################################################
#                                                                            #
# This CIF contains the data in a paper accepted for publication in          #
# Acta Crystallographica Section E. It conforms to the requirements of       #
# Notes for Authors for Acta Crystallographica Section E, and has been       #
# peer reviewed under the auspices of the IUCr Commission on Journals.       #
#                                                                            #
# Full details of the Crystallographic Information File format               #
# are given in the paper "The Crystallographic Information File (CIF):       #
# a New Standard Archive File for Crystallography" by S. R. Hall, F. H.      #
# Allen and I. D. Brown [Acta Cryst. (1991), A47, 655-685].                  #
#                                                                            #
# The current version of the core CIF dictionary is obtainable from          #
# ftp://ftp.iucr.org/pub/cif_core.dic.                                       #
#                                                                            #
# Software is freely available for graphical display of the structure(s)     #
# in this CIF. For information consult the CIF software page                 #
# http://www.iucr.org/resources/cif/software.                                #
#                                                                            #
# This file may be used for bona fide research purposes within the           #
# scientific community so long as proper attribution is given to the journal # 
# article from which it was obtained.                                        #
#                                                                            #
##############################################################################
data_global
_audit_creation_method     SHELXL-97
_journal_date_recd_electronic     2012-05-26
_journal_date_accepted     2012-06-04
_journal_name_full     'Acta Crystallographica, Section E'
_journal_year     2012
_journal_volume     68
_journal_issue      7
_journal_page_first     o2047
_journal_page_last     o2047
_journal_paper_category     QO
_journal_paper_doi     10.1107/S1600536812025354
_journal_coeditor_code     CV5305
_publ_contact_author_name     'Chun-nian Xia'
_publ_contact_author_address
;
College of
Pharmaceutical Science
Zhejiang University of Technology
Hangzhou,
310032
P. R. China
;
_publ_contact_author_email     xcn77@yahoo.com.cn
_publ_section_title
;
3-Diethylcarbamoyl-2',4'-difluorobiphenyl-4-yl
2,6-dichloro-5-fluoropyridine-3-carboxylate
;
loop_
    _publ_author_name
    _publ_author_address
    'Chun-nian Xia'
;
College of Pharmaceutical Science
Zhejiang University of Technology
Hangzhou, 310032
People's Republic of China
;
    'Yu Zhou'
;
College of Pharmaceutical Science
Zhejiang University of Technology
Hangzhou, 310032
People's Republic of China
;
    'You-bao Chen'
;
College of Pharmaceutical Science
Zhejiang University of Technology
Hangzhou, 310032
People's Republic of China
;
    'Guang-xiang Zhong'
;
College of Pharmaceutical Science
Zhejiang University of Technology
Hangzhou, 310032
People's Republic of China
;
_publ_section_synopsis     .
data_I
_audit_creation_method     SHELXL-97
_chemical_name_systematic
;
3-Diethylcarbamoyl-2',4'-difluorobiphenyl-4-yl
2,6-dichloro-5-fluoropyridine-3-carboxylate
;
_chemical_name_common     ?
_chemical_formula_moiety     'C23 H17 Cl2 F3 N2 O3'
_chemical_formula_sum     'C23 H17 Cl2 F3 N2 O3'
_chemical_formula_iupac     'C23 H17 Cl2 F3 N2 O3'
_chemical_formula_weight     497.29
_chemical_melting_point     ?
_symmetry_cell_setting     triclinic
_symmetry_space_group_name_H-M     'P -1'
_symmetry_space_group_name_Hall     '-P 1'
loop_
    _symmetry_equiv_pos_as_xyz
    'x, y, z'
    '-x, -y, -z'
_cell_length_a     10.635(3)
_cell_length_b     10.888(3)
_cell_length_c     11.310(3)
_cell_angle_alpha     96.8380(10)
_cell_angle_beta     109.2130(10)
_cell_angle_gamma     116.017(3)
_cell_volume     1056.5(5)
_cell_formula_units_Z     2
_cell_measurement_reflns_used     3183
_cell_measurement_theta_min     3.23
_cell_measurement_theta_max     27.48
_cell_measurement_temperature     153(2)
_exptl_crystal_description     block
_exptl_crystal_colour     colourless
_exptl_crystal_size_max     0.47
_exptl_crystal_size_mid     0.45
_exptl_crystal_size_min     0.41
_exptl_crystal_density_diffrn     1.563
_exptl_crystal_density_meas     ?
_exptl_crystal_density_method     'not measured'
_exptl_crystal_F_000     508
_exptl_absorpt_coefficient_mu     0.364
_exptl_absorpt_correction_type     multi-scan
_exptl_absorpt_process_details     '(SADABS; Sheldrick, 1996)'
_exptl_absorpt_correction_T_min     0.8484
_exptl_absorpt_correction_T_max     0.8663
_exptl_special_details     ?
_diffrn_ambient_temperature     153(2)
_diffrn_radiation_type     MoK\a
_diffrn_radiation_wavelength     0.71073
_diffrn_radiation_source     'Rotating Anode'
_diffrn_radiation_monochromator     graphite
_diffrn_measurement_device_type     'Rigaku AFC10/Saturn724+'
_diffrn_measurement_method     'phi and omega scans'
_diffrn_detector_area_resol_mean     28.5714
_diffrn_reflns_number     10358
_diffrn_reflns_av_R_equivalents     0.0205
_diffrn_reflns_av_sigmaI/netI     0.0296
_diffrn_reflns_theta_min     3.23
_diffrn_reflns_theta_max     27.49
_diffrn_reflns_theta_full     27.49
_diffrn_measured_fraction_theta_max     0.981
_diffrn_measured_fraction_theta_full     0.981
_diffrn_reflns_limit_h_min     -13
_diffrn_reflns_limit_h_max     13
_diffrn_reflns_limit_k_min     -14
_diffrn_reflns_limit_k_max     9
_diffrn_reflns_limit_l_min     -14
_diffrn_reflns_limit_l_max     14
_diffrn_standards_number     0
_diffrn_standards_interval_count     0
_diffrn_standards_interval_time     0
_diffrn_standards_decay_%     0
_refine_special_details
;
Refinement of <i>F</i>^2^ against ALL reflections. The weighted <i>R</i>-factor
<i>wR</i> and goodness of fit <i>S</i> are based on <i>F</i>^2^, conventional
<i>R</i>-factors <i>R</i> are based on <i>F</i>, with <i>F</i> set to zero for
negative <i>F</i>^2^. The threshold expression of <i>F</i>^2^ >
\s(<i>F</i>^2^) is used only for calculating <i>R</i>-factors(gt) <i>etc</i>.
and is not relevant to the choice of reflections for refinement.
<i>R</i>-factors based on <i>F</i>^2^ are statistically about twice as large
as those based on <i>F</i>, and <i>R</i>- factors based on ALL data will be
even larger.
;
_reflns_number_total     4752
_reflns_number_gt     3984
_reflns_threshold_expression     >2sigma(I)
_refine_ls_structure_factor_coef     Fsqd
_refine_ls_matrix_type     full
_refine_ls_R_factor_all     0.0444
_refine_ls_R_factor_gt     0.0342
_refine_ls_wR_factor_gt     0.0773
_refine_ls_wR_factor_ref     0.0816
_refine_ls_goodness_of_fit_ref     0.999
_refine_ls_restrained_S_all     0.999
_refine_ls_number_reflns     4752
_refine_ls_number_parameters     300
_refine_ls_number_restraints     0
_refine_ls_hydrogen_treatment     constr
_refine_ls_weighting_scheme     calc
_refine_ls_weighting_details
         'calc w=1/[\s^2^(Fo^2^)+(0.0339P)^2^+0.5630P] where P=(Fo^2^+2Fc^2^)/3'
_atom_sites_solution_hydrogens     geom
_atom_sites_solution_primary     direct
_atom_sites_solution_secondary     difmap
_refine_ls_shift/su_max     0.001
_refine_ls_shift/su_mean     0.000
_refine_diff_density_max     0.484
_refine_diff_density_min     -0.258
_refine_ls_extinction_method     none
_refine_ls_extinction_coef     ?
loop_
    _atom_type_symbol
    _atom_type_description
    _atom_type_scat_dispersion_real
    _atom_type_scat_dispersion_imag
    _atom_type_scat_source
    'C' 'C' 0.0033 0.0016
                         'International Tables Vol C Tables 4.2.6.8 and 6.1.1.4'
    'H' 'H' 0.0000 0.0000
                         'International Tables Vol C Tables 4.2.6.8 and 6.1.1.4'
    'N' 'N' 0.0061 0.0033
                         'International Tables Vol C Tables 4.2.6.8 and 6.1.1.4'
    'O' 'O' 0.0106 0.0060
                         'International Tables Vol C Tables 4.2.6.8 and 6.1.1.4'
    'F' 'F' 0.0171 0.0103
                         'International Tables Vol C Tables 4.2.6.8 and 6.1.1.4'
    'Cl' 'Cl' 0.1484 0.1585
                         'International Tables Vol C Tables 4.2.6.8 and 6.1.1.4'
_computing_data_collection     'CrystalClear (Rigaku/MSC, 2008)'
_computing_cell_refinement     'CrystalClear (Rigaku/MSC, 2008)'
_computing_data_reduction     'CrystalClear (Rigaku/MSC, 2008)'
_computing_structure_solution     'SHELXS-97 (Sheldrick, 2008)'
_computing_structure_refinement     'SHELXL-97 (Sheldrick, 2008)'
_computing_molecular_graphics     'SHELXTL  (Sheldrick, 2008)'
_computing_publication_material
                               'publCIF (Westrip, 2010) and PLATON (Spek, 2009)'
loop_
    _atom_site_type_symbol
    _atom_site_label
    _atom_site_fract_x
    _atom_site_fract_y
    _atom_site_fract_z
    _atom_site_U_iso_or_equiv
    _atom_site_adp_type
    _atom_site_calc_flag
    _atom_site_refinement_flags
    _atom_site_occupancy
    _atom_site_symmetry_multiplicity
    _atom_site_disorder_assembly
    _atom_site_disorder_group
    Cl Cl1 1.02347(5) 0.66238(5) 0.52667(4) 0.03025(12) Uani d . 1 1 . .
    Cl Cl2 1.55188(5) 1.10870(5) 0.83855(4) 0.03247(12) Uani d . 1 1 . .
    F F1 0.21518(11) 0.21751(10) 0.77572(10) 0.0272(2) Uani d . 1 1 . .
    F F2 -0.13376(10) 0.31772(11) 0.86694(10) 0.0277(2) Uani d . 1 1 . .
    F F3 1.40442(12) 1.12878(12) 1.01131(10) 0.0387(3) Uani d . 1 1 . .
    O O1 0.86955(11) 0.70469(12) 0.83236(10) 0.0182(2) Uani d . 1 1 . .
    O O2 0.79299(12) 0.66272(12) 0.61291(10) 0.0207(2) Uani d . 1 1 . .
    O O3 0.80388(12) 0.93820(11) 0.80944(11) 0.0211(2) Uani d . 1 1 . .
    N N1 1.27582(15) 0.88489(14) 0.69998(13) 0.0203(3) Uani d . 1 1 . .
    N N2 0.61806(14) 0.82558(13) 0.59926(12) 0.0164(3) Uani d . 1 1 . .
    C C1 0.17396(17) 0.31502(16) 0.80292(15) 0.0170(3) Uani d . 1 1 . .
    C C2 0.03987(17) 0.26486(17) 0.82120(15) 0.0195(3) Uani d . 1 1 . .
    H H2 -0.0188 0.1676 0.8171 0.023 Uiso calc R 1 1 . .
    C C3 -0.00431(17) 0.36277(18) 0.84561(15) 0.0195(3) Uani d . 1 1 . .
    C C4 0.07763(17) 0.50429(17) 0.85192(15) 0.0197(3) Uani d . 1 1 . .
    H H4 0.0426 0.5687 0.8672 0.024 Uiso calc R 1 1 . .
    C C5 0.21328(17) 0.55015(17) 0.83529(14) 0.0176(3) Uani d . 1 1 . .
    H H5 0.2719 0.6480 0.8408 0.021 Uiso calc R 1 1 . .
    C C6 0.26640(16) 0.45728(16) 0.81069(14) 0.0148(3) Uani d . 1 1 . .
    C C7 0.41797(16) 0.51242(15) 0.80320(13) 0.0144(3) Uani d . 1 1 . .
    C C8 0.51496(17) 0.45898(16) 0.85426(14) 0.0161(3) Uani d . 1 1 . .
    H H8 0.4797 0.3794 0.8864 0.019 Uiso calc R 1 1 . .
    C C9 0.66232(17) 0.52086(16) 0.85858(14) 0.0165(3) Uani d . 1 1 . .
    H H9 0.7268 0.4825 0.8915 0.020 Uiso calc R 1 1 . .
    C C10 0.71436(16) 0.63841(16) 0.81465(14) 0.0154(3) Uani d . 1 1 . .
    C C11 0.62084(16) 0.69371(15) 0.76086(14) 0.0146(3) Uani d . 1 1 . .
    C C12 0.47150(16) 0.62775(16) 0.75432(14) 0.0150(3) Uani d . 1 1 . .
    H H12 0.4048 0.6622 0.7157 0.018 Uiso calc R 1 1 . .
    C C13 0.89366(17) 0.71843(16) 0.72222(15) 0.0160(3) Uani d . 1 1 . .
    C C14 1.06198(17) 0.81361(16) 0.75919(15) 0.0157(3) Uani d . 1 1 . .
    C C15 1.12842(17) 0.79897(16) 0.67455(15) 0.0175(3) Uani d . 1 1 . .
    C C16 1.36315(17) 0.99312(17) 0.81058(16) 0.0207(3) Uani d . 1 1 . .
    C C17 1.30851(18) 1.01633(17) 0.90099(16) 0.0231(3) Uani d . 1 1 . .
    C C18 1.15754(18) 0.92607(17) 0.87740(16) 0.0204(3) Uani d . 1 1 . .
    H H18 1.1194 0.9399 0.9398 0.024 Uiso calc R 1 1 . .
    C C19 0.68695(16) 0.82890(15) 0.72380(14) 0.0148(3) Uani d . 1 1 . .
    C C20 0.49642(17) 0.69441(16) 0.48941(14) 0.0173(3) Uani d . 1 1 . .
    H H20A 0.4784 0.6097 0.5207 0.021 Uiso calc R 1 1 . .
    H H20B 0.5316 0.6862 0.4195 0.021 Uiso calc R 1 1 . .
    C C21 0.34556(19) 0.69431(19) 0.43204(17) 0.0252(4) Uani d . 1 1 . .
    H H21A 0.3094 0.7008 0.5006 0.038 Uiso calc R 1 1 . .
    H H21B 0.2675 0.6052 0.3594 0.038 Uiso calc R 1 1 . .
    H H21C 0.3624 0.7769 0.3992 0.038 Uiso calc R 1 1 . .
    C C22 0.69372(18) 0.95545(17) 0.56353(16) 0.0220(3) Uani d . 1 1 . .
    H H22A 0.7312 1.0415 0.6357 0.026 Uiso calc R 1 1 . .
    H H22B 0.6174 0.9539 0.4835 0.026 Uiso calc R 1 1 . .
    C C23 0.8299(2) 0.96539(19) 0.53800(18) 0.0288(4) Uani d . 1 1 . .
    H H23A 0.9051 0.9660 0.6169 0.043 Uiso calc R 1 1 . .
    H H23B 0.8794 1.0541 0.5168 0.043 Uiso calc R 1 1 . .
    H H23C 0.7923 0.8824 0.4640 0.043 Uiso calc R 1 1 . .
loop_
    _atom_site_aniso_label
    _atom_site_aniso_U_11
    _atom_site_aniso_U_22
    _atom_site_aniso_U_33
    _atom_site_aniso_U_12
    _atom_site_aniso_U_13
    _atom_site_aniso_U_23
    Cl1 0.0241(2) 0.0259(2) 0.0298(2) 0.00427(17) 0.01557(17) -0.00399(17)
    Cl2 0.01363(19) 0.0355(2) 0.0353(2) 0.00161(17) 0.01171(17) 0.00979(19)
    F1 0.0238(5) 0.0163(5) 0.0400(6) 0.0075(4) 0.0168(5) 0.0064(4)
    F2 0.0139(5) 0.0356(6) 0.0319(5) 0.0079(4) 0.0141(4) 0.0120(4)
    F3 0.0237(5) 0.0331(6) 0.0292(6) -0.0039(5) 0.0099(5) -0.0086(5)
    O1 0.0106(5) 0.0242(6) 0.0184(5) 0.0064(4) 0.0071(4) 0.0093(4)
    O2 0.0155(5) 0.0233(6) 0.0194(5) 0.0079(5) 0.0071(4) 0.0040(4)
    O3 0.0162(5) 0.0171(5) 0.0195(5) 0.0016(4) 0.0057(4) 0.0052(4)
    N1 0.0166(6) 0.0224(7) 0.0238(7) 0.0089(6) 0.0113(5) 0.0093(5)
    N2 0.0156(6) 0.0136(6) 0.0177(6) 0.0057(5) 0.0066(5) 0.0064(5)
    C1 0.0158(7) 0.0162(7) 0.0175(7) 0.0073(6) 0.0068(6) 0.0049(6)
    C2 0.0141(7) 0.0170(7) 0.0178(7) 0.0010(6) 0.0059(6) 0.0054(6)
    C3 0.0097(7) 0.0278(8) 0.0165(7) 0.0055(6) 0.0057(6) 0.0080(6)
    C4 0.0152(7) 0.0252(8) 0.0211(7) 0.0118(7) 0.0076(6) 0.0095(6)
    C5 0.0145(7) 0.0184(7) 0.0181(7) 0.0066(6) 0.0062(6) 0.0087(6)
    C6 0.0115(7) 0.0166(7) 0.0120(6) 0.0041(6) 0.0040(5) 0.0054(5)
    C7 0.0115(7) 0.0148(7) 0.0121(6) 0.0035(6) 0.0045(5) 0.0034(5)
    C8 0.0162(7) 0.0148(7) 0.0144(7) 0.0050(6) 0.0067(6) 0.0066(5)
    C9 0.0151(7) 0.0192(7) 0.0157(7) 0.0092(6) 0.0061(6) 0.0066(6)
    C10 0.0101(6) 0.0176(7) 0.0144(7) 0.0038(6) 0.0057(5) 0.0046(6)
    C11 0.0142(7) 0.0137(7) 0.0134(6) 0.0047(6) 0.0065(5) 0.0042(5)
    C12 0.0136(7) 0.0158(7) 0.0142(7) 0.0067(6) 0.0053(5) 0.0053(5)
    C13 0.0159(7) 0.0146(7) 0.0205(7) 0.0085(6) 0.0092(6) 0.0075(6)
    C14 0.0137(7) 0.0160(7) 0.0200(7) 0.0079(6) 0.0085(6) 0.0088(6)
    C15 0.0178(7) 0.0166(7) 0.0193(7) 0.0087(6) 0.0092(6) 0.0065(6)
    C16 0.0134(7) 0.0222(8) 0.0257(8) 0.0067(6) 0.0095(6) 0.0113(6)
    C17 0.0179(8) 0.0198(8) 0.0208(8) 0.0034(6) 0.0065(6) 0.0018(6)
    C18 0.0187(8) 0.0227(8) 0.0207(7) 0.0091(7) 0.0115(6) 0.0072(6)
    C19 0.0124(7) 0.0150(7) 0.0184(7) 0.0065(6) 0.0086(6) 0.0061(6)
    C20 0.0174(7) 0.0163(7) 0.0154(7) 0.0071(6) 0.0061(6) 0.0045(6)
    C21 0.0187(8) 0.0245(8) 0.0250(8) 0.0097(7) 0.0037(7) 0.0054(7)
    C22 0.0215(8) 0.0173(8) 0.0229(8) 0.0067(7) 0.0077(6) 0.0109(6)
    C23 0.0278(9) 0.0266(9) 0.0302(9) 0.0072(7) 0.0178(8) 0.0141(7)
_geom_special_details
;
All e.s.d.'s (except the e.s.d. in the dihedral angle between two l.s. planes)
are estimated using the full covariance matrix. The cell e.s.d.'s are taken
into account individually in the estimation of e.s.d.'s in distances, angles
and torsion angles; correlations between e.s.d.'s in cell parameters are only
used when they are defined by crystal symmetry. An approximate (isotropic)
treatment of cell e.s.d.'s is used for estimating e.s.d.'s involving l.s.
planes.
;
loop_
    _geom_bond_atom_site_label_1
    _geom_bond_atom_site_label_2
    _geom_bond_site_symmetry_2
    _geom_bond_distance
    _geom_bond_publ_flag
    Cl1 C15 . 1.7255(16) ?
    Cl2 C16 . 1.7274(16) ?
    F1 C1 . 1.3540(18) ?
    F2 C3 . 1.3596(17) ?
    F3 C17 . 1.3413(18) ?
    O1 C13 . 1.3641(18) ?
    O1 C10 . 1.4101(17) ?
    O2 C13 . 1.1929(18) ?
    O3 C19 . 1.2391(18) ?
    N1 C16 . 1.319(2) ?
    N1 C15 . 1.330(2) ?
    N2 C19 . 1.3444(19) ?
    N2 C20 . 1.4682(19) ?
    N2 C22 . 1.4704(19) ?
    C1 C2 . 1.383(2) ?
    C1 C6 . 1.396(2) ?
    C2 C3 . 1.374(2) ?
    C2 H2 . 0.9500 ?
    C3 C4 . 1.376(2) ?
    C4 C5 . 1.391(2) ?
    C4 H4 . 0.9500 ?
    C5 C6 . 1.399(2) ?
    C5 H5 . 0.9500 ?
    C6 C7 . 1.490(2) ?
    C7 C8 . 1.397(2) ?
    C7 C12 . 1.397(2) ?
    C8 C9 . 1.389(2) ?
    C8 H8 . 0.9500 ?
    C9 C10 . 1.379(2) ?
    C9 H9 . 0.9500 ?
    C10 C11 . 1.391(2) ?
    C11 C12 . 1.398(2) ?
    C11 C19 . 1.507(2) ?
    C12 H12 . 0.9500 ?
    C13 C14 . 1.493(2) ?
    C14 C18 . 1.394(2) ?
    C14 C15 . 1.396(2) ?
    C16 C17 . 1.380(2) ?
    C17 C18 . 1.373(2) ?
    C18 H18 . 0.9500 ?
    C20 C21 . 1.519(2) ?
    C20 H20A . 0.9900 ?
    C20 H20B . 0.9900 ?
    C21 H21A . 0.9800 ?
    C21 H21B . 0.9800 ?
    C21 H21C . 0.9800 ?
    C22 C23 . 1.529(2) ?
    C22 H22A . 0.9900 ?
    C22 H22B . 0.9900 ?
    C23 H23A . 0.9800 ?
    C23 H23B . 0.9800 ?
    C23 H23C . 0.9800 ?
loop_
    _geom_angle_atom_site_label_1
    _geom_angle_atom_site_label_2
    _geom_angle_atom_site_label_3
    _geom_angle_site_symmetry_1
    _geom_angle_site_symmetry_3
    _geom_angle
    _geom_angle_publ_flag
    C13 O1 C10 . . 116.40(11) ?
    C16 N1 C15 . . 117.65(13) ?
    C19 N2 C20 . . 124.77(13) ?
    C19 N2 C22 . . 117.30(12) ?
    C20 N2 C22 . . 116.24(12) ?
    F1 C1 C2 . . 116.52(13) ?
    F1 C1 C6 . . 119.33(13) ?
    C2 C1 C6 . . 124.15(15) ?
    C3 C2 C1 . . 116.65(14) ?
    C3 C2 H2 . . 121.7 ?
    C1 C2 H2 . . 121.7 ?
    F2 C3 C2 . . 118.14(14) ?
    F2 C3 C4 . . 118.66(15) ?
    C2 C3 C4 . . 123.19(14) ?
    C3 C4 C5 . . 117.96(15) ?
    C3 C4 H4 . . 121.0 ?
    C5 C4 H4 . . 121.0 ?
    C4 C5 C6 . . 122.29(14) ?
    C4 C5 H5 . . 118.9 ?
    C6 C5 H5 . . 118.9 ?
    C1 C6 C5 . . 115.73(14) ?
    C1 C6 C7 . . 123.36(14) ?
    C5 C6 C7 . . 120.78(13) ?
    C8 C7 C12 . . 118.48(13) ?
    C8 C7 C6 . . 121.26(13) ?
    C12 C7 C6 . . 120.05(13) ?
    C9 C8 C7 . . 120.72(14) ?
    C9 C8 H8 . . 119.6 ?
    C7 C8 H8 . . 119.6 ?
    C10 C9 C8 . . 119.46(14) ?
    C10 C9 H9 . . 120.3 ?
    C8 C9 H9 . . 120.3 ?
    C9 C10 C11 . . 121.79(13) ?
    C9 C10 O1 . . 116.95(13) ?
    C11 C10 O1 . . 121.19(13) ?
    C10 C11 C12 . . 117.89(13) ?
    C10 C11 C19 . . 119.70(13) ?
    C12 C11 C19 . . 122.16(13) ?
    C7 C12 C11 . . 121.57(14) ?
    C7 C12 H12 . . 119.2 ?
    C11 C12 H12 . . 119.2 ?
    O2 C13 O1 . . 124.03(14) ?
    O2 C13 C14 . . 125.75(14) ?
    O1 C13 C14 . . 110.21(12) ?
    C18 C14 C15 . . 117.25(14) ?
    C18 C14 C13 . . 120.94(13) ?
    C15 C14 C13 . . 121.72(14) ?
    N1 C15 C14 . . 124.14(14) ?
    N1 C15 Cl1 . . 114.07(11) ?
    C14 C15 Cl1 . . 121.77(12) ?
    N1 C16 C17 . . 122.56(14) ?
    N1 C16 Cl2 . . 117.10(12) ?
    C17 C16 Cl2 . . 120.33(13) ?
    F3 C17 C18 . . 120.62(15) ?
    F3 C17 C16 . . 119.09(14) ?
    C18 C17 C16 . . 120.29(15) ?
    C17 C18 C14 . . 118.05(14) ?
    C17 C18 H18 . . 121.0 ?
    C14 C18 H18 . . 121.0 ?
    O3 C19 N2 . . 122.80(14) ?
    O3 C19 C11 . . 118.38(13) ?
    N2 C19 C11 . . 118.82(13) ?
    N2 C20 C21 . . 111.98(13) ?
    N2 C20 H20A . . 109.2 ?
    C21 C20 H20A . . 109.2 ?
    N2 C20 H20B . . 109.2 ?
    C21 C20 H20B . . 109.2 ?
    H20A C20 H20B . . 107.9 ?
    C20 C21 H21A . . 109.5 ?
    C20 C21 H21B . . 109.5 ?
    H21A C21 H21B . . 109.5 ?
    C20 C21 H21C . . 109.5 ?
    H21A C21 H21C . . 109.5 ?
    H21B C21 H21C . . 109.5 ?
    N2 C22 C23 . . 111.44(14) ?
    N2 C22 H22A . . 109.3 ?
    C23 C22 H22A . . 109.3 ?
    N2 C22 H22B . . 109.3 ?
    C23 C22 H22B . . 109.3 ?
    H22A C22 H22B . . 108.0 ?
    C22 C23 H23A . . 109.5 ?
    C22 C23 H23B . . 109.5 ?
    H23A C23 H23B . . 109.5 ?
    C22 C23 H23C . . 109.5 ?
    H23A C23 H23C . . 109.5 ?
    H23B C23 H23C . . 109.5 ?
loop_
    _geom_torsion_atom_site_label_1
    _geom_torsion_atom_site_label_2
    _geom_torsion_atom_site_label_3
    _geom_torsion_atom_site_label_4
    _geom_torsion_site_symmetry_1
    _geom_torsion_site_symmetry_2
    _geom_torsion_site_symmetry_3
    _geom_torsion_site_symmetry_4
    _geom_torsion
    _geom_torsion_publ_flag
    F1 C1 C2 C3 . . . . -178.45(13) ?
    C6 C1 C2 C3 . . . . 1.5(2) ?
    C1 C2 C3 F2 . . . . -178.57(13) ?
    C1 C2 C3 C4 . . . . 0.2(2) ?
    F2 C3 C4 C5 . . . . 177.39(13) ?
    C2 C3 C4 C5 . . . . -1.3(2) ?
    C3 C4 C5 C6 . . . . 1.0(2) ?
    F1 C1 C6 C5 . . . . 178.17(13) ?
    C2 C1 C6 C5 . . . . -1.7(2) ?
    F1 C1 C6 C7 . . . . -6.0(2) ?
    C2 C1 C6 C7 . . . . 174.07(14) ?
    C4 C5 C6 C1 . . . . 0.4(2) ?
    C4 C5 C6 C7 . . . . -175.48(13) ?
    C1 C6 C7 C8 . . . . -33.6(2) ?
    C5 C6 C7 C8 . . . . 142.01(15) ?
    C1 C6 C7 C12 . . . . 151.76(14) ?
    C5 C6 C7 C12 . . . . -32.6(2) ?
    C12 C7 C8 C9 . . . . 1.2(2) ?
    C6 C7 C8 C9 . . . . -173.54(13) ?
    C7 C8 C9 C10 . . . . 1.5(2) ?
    C8 C9 C10 C11 . . . . -2.7(2) ?
    C8 C9 C10 O1 . . . . 174.41(12) ?
    C13 O1 C10 C9 . . . . 124.95(14) ?
    C13 O1 C10 C11 . . . . -57.97(18) ?
    C9 C10 C11 C12 . . . . 1.1(2) ?
    O1 C10 C11 C12 . . . . -175.89(13) ?
    C9 C10 C11 C19 . . . . 175.39(14) ?
    O1 C10 C11 C19 . . . . -1.6(2) ?
    C8 C7 C12 C11 . . . . -2.8(2) ?
    C6 C7 C12 C11 . . . . 171.97(13) ?
    C10 C11 C12 C7 . . . . 1.7(2) ?
    C19 C11 C12 C7 . . . . -172.46(13) ?
    C10 O1 C13 O2 . . . . -9.8(2) ?
    C10 O1 C13 C14 . . . . 169.47(12) ?
    O2 C13 C14 C18 . . . . 147.58(16) ?
    O1 C13 C14 C18 . . . . -31.7(2) ?
    O2 C13 C14 C15 . . . . -28.9(2) ?
    O1 C13 C14 C15 . . . . 151.77(14) ?
    C16 N1 C15 C14 . . . . -2.1(2) ?
    C16 N1 C15 Cl1 . . . . 179.14(12) ?
    C18 C14 C15 N1 . . . . 0.1(2) ?
    C13 C14 C15 N1 . . . . 176.77(14) ?
    C18 C14 C15 Cl1 . . . . 178.85(12) ?
    C13 C14 C15 Cl1 . . . . -4.5(2) ?
    C15 N1 C16 C17 . . . . 2.3(2) ?
    C15 N1 C16 Cl2 . . . . -177.03(12) ?
    N1 C16 C17 F3 . . . . 179.96(15) ?
    Cl2 C16 C17 F3 . . . . -0.7(2) ?
    N1 C16 C17 C18 . . . . -0.6(3) ?
    Cl2 C16 C17 C18 . . . . 178.67(13) ?
    F3 C17 C18 C14 . . . . 178.05(15) ?
    C16 C17 C18 C14 . . . . -1.3(3) ?
    C15 C14 C18 C17 . . . . 1.6(2) ?
    C13 C14 C18 C17 . . . . -175.12(15) ?
    C20 N2 C19 O3 . . . . 169.20(14) ?
    C22 N2 C19 O3 . . . . 4.6(2) ?
    C20 N2 C19 C11 . . . . -10.0(2) ?
    C22 N2 C19 C11 . . . . -174.58(13) ?
    C10 C11 C19 O3 . . . . -55.73(19) ?
    C12 C11 C19 O3 . . . . 118.36(16) ?
    C10 C11 C19 N2 . . . . 123.49(15) ?
    C12 C11 C19 N2 . . . . -62.43(19) ?
    C19 N2 C20 C21 . . . . 117.76(16) ?
    C22 N2 C20 C21 . . . . -77.50(17) ?
    C19 N2 C22 C23 . . . . 78.92(17) ?
    C20 N2 C22 C23 . . . . -87.00(16) ?
loop_
    _geom_hbond_atom_site_label_D
    _geom_hbond_atom_site_label_H
    _geom_hbond_atom_site_label_A
    _geom_hbond_site_symmetry_A
    _geom_hbond_distance_DH
    _geom_hbond_distance_HA
    _geom_hbond_distance_DA
    _geom_hbond_angle_DHA
    _geom_hbond_publ_flag
    C2 H2 O3 1_445 0.95 2.35 3.287(2) 170 yes
