# Supplementary material for: 3-Diethyl­carbamoyl-2′,4′-difluoro­biphenyl-4-yl 2,6-dichloro-5-fluoro­pyridine-3-carboxyl­ate
Source: Acta Crystallogr Sect E Struct Rep Online. 2012 Jun 13;68(Pt 7):o2047. doi: 10.1107/S1600536812025354 (PMC3393315; doi:10.1107/S1600536812025354)
Supplement: Supplementary file 2 [file e-68-o2047-Isup2.hkl]

#
# h,k,l, Fc-squared, Fo-squared, sigma(Fo-squared) and status flag
#
data_I
_shelx_title ' BO969-2 in P-1'
_shelx_refln_list_code          4
_shelx_F_calc_maximum      166.37
_exptl_crystal_F_000       508.00
_reflns_d_resolution_high  0.7700
 
loop_
 _symmetry_equiv_pos_as_xyz
 'x, y, z'
 '-x, -y, -z'
 
_cell_length_a    10.6353
_cell_length_b    10.8878
_cell_length_c    11.3098
_cell_angle_alpha  96.838
_cell_angle_beta  109.213
_cell_angle_gamma 116.017
 
_shelx_F_squared_multiplier     1.000
 
loop_
 _refln_index_h
 _refln_index_k
 _refln_index_l
 _refln_F_squared_calc
 _refln_F_squared_meas
 _refln_F_squared_sigma
 _refln_observed_status
   2   0   0        1.84        4.26      1.39 o
   3   0   0      129.93      116.25      2.63 o
   4   0   0       10.44        8.27      1.56 o
   5   0   0      228.63      167.99      8.40 o
   6   0   0      341.38      351.99      7.01 o
   7   0   0      185.93      189.53      8.06 o
   8   0   0        1.66        2.90      3.60 o
   9   0   0       41.17       53.67      7.59 o
  10   0   0        9.42       12.30      5.23 o
  11   0   0        3.64        3.57      3.47 o
 -11   1   0      219.92      234.70     14.09 o
 -10   1   0      155.22      130.68      8.87 o
  -9   1   0      575.23      545.84     20.21 o
  -8   1   0      556.44      557.03     17.43 o
  -7   1   0      103.10       88.27      4.18 o
  -6   1   0      401.26      436.91      9.64 o
  -5   1   0      246.29      248.94      7.13 o
  -4   1   0     2477.78     2618.47     21.94 o
  -3   1   0     1537.65     1455.83     15.96 o
  -2   1   0     2053.16     2040.58      8.38 o
   1   1   0     5561.65     5566.58     19.52 o
   2   1   0      803.04      759.78      6.72 o
   3   1   0      460.96      431.64      6.13 o
   4   1   0      136.76      150.86      3.36 o
   5   1   0      663.37      733.16     15.95 o
   6   1   0      690.51      710.82     16.33 o
   7   1   0      748.70      732.60     18.76 o
   8   1   0      328.62      317.47     10.36 o
   9   1   0      414.01      397.79     12.03 o
  10   1   0        2.66        6.43      4.84 o
 -12   2   0        4.86        8.58      5.19 o
 -11   2   0      690.90      665.95     17.00 o
 -10   2   0      151.02      136.00     11.94 o
  -9   2   0        1.17        4.14      4.35 o
  -8   2   0      242.94      211.03     15.83 o
  -7   2   0       17.77       14.69      3.52 o
  -6   2   0      845.10      842.65     24.95 o
  -5   2   0      418.19      373.88      5.79 o
  -4   2   0      552.19      546.08      7.29 o
  -3   2   0      209.47      173.36      2.70 o
  -2   2   0     2957.49     2927.30     22.70 o
  -1   2   0     3568.33     3640.88     13.38 o
   0   2   0      337.09      294.37      3.99 o
   1   2   0     2474.56     2455.59     13.01 o
   2   2   0      118.39      122.03      1.81 o
   3   2   0        9.02       14.26      2.15 o
   4   2   0        0.64        0.70      2.64 o
   5   2   0        6.98       11.16      4.52 o
   6   2   0     1021.05     1051.03     18.82 o
   7   2   0       13.00       19.19      4.58 o
   8   2   0      499.85      502.29     13.81 o
   9   2   0       14.84       17.31      7.12 o
  10   2   0      127.43      136.21      8.24 o
 -12   3   0       99.88      107.73      7.37 o
 -11   3   0        0.24        1.93      3.63 o
 -10   3   0       21.52       21.72      5.54 o
  -9   3   0      152.74      161.53      8.11 o
  -8   3   0      862.96      818.88     16.05 o
  -7   3   0       12.74       12.99      2.25 o
  -6   3   0     4225.83     4322.04     87.66 o
  -5   3   0      715.72      698.64      7.51 o
  -4   3   0     1110.44     1105.22      6.77 o
  -3   3   0      956.75     1010.94     12.58 o
  -2   3   0      159.65      164.50      1.99 o
  -1   3   0     1862.66     1923.76      8.09 o
   0   3   0     2207.52     2266.36      8.69 o
   1   3   0     3498.00     3451.68     13.48 o
   2   3   0      111.93      107.75      3.81 o
   3   3   0      290.00      291.42      6.02 o
   4   3   0      137.78      128.83      7.46 o
   5   3   0      651.66      630.34     15.15 o
   6   3   0      760.03      764.88     14.72 o
   7   3   0      208.04      213.08     10.81 o
   8   3   0       36.97       35.86      9.34 o
   9   3   0       97.44      102.31      7.63 o
 -12   4   0        1.14        3.49      2.72 o
 -11   4   0       48.10       43.60      7.13 o
 -10   4   0       49.85       46.85     12.66 o
  -9   4   0      585.23      564.35     12.22 o
  -8   4   0       40.75       51.01      4.70 o
  -7   4   0     1072.54     1086.66     27.37 o
  -6   4   0       66.27       67.32      3.34 o
  -5   4   0      678.09      623.29      7.72 o
  -4   4   0     3201.89     3435.16     39.42 o
  -3   4   0       30.57       23.18      1.53 o
  -2   4   0       36.84       60.67      1.37 o
  -1   4   0     1057.60     1053.50      8.52 o
   0   4   0      165.69      125.04      2.21 o
   1   4   0      101.64       86.74      2.36 o
   2   4   0     2732.77     2917.39     40.05 o
   3   4   0       22.44       21.96      1.85 o
   4   4   0      124.20      137.48     10.92 o
   5   4   0       33.78       39.18      7.10 o
   6   4   0        1.18        2.97      4.76 o
   7   4   0      261.56      261.17     10.80 o
   8   4   0       61.69       66.36      7.29 o
 -12   5   0       72.29       69.71      6.30 o
 -11   5   0        9.34       12.68      4.49 o
 -10   5   0      377.07      369.38     10.13 o
  -9   5   0      101.61      103.81      6.58 o
  -8   5   0       34.48       38.66      4.05 o
  -7   5   0        2.51        5.27      4.06 o
  -6   5   0        4.42        1.93      1.22 o
  -5   5   0      355.60      353.47      5.48 o
  -4   5   0     1541.53     1739.69     15.10 o
  -3   5   0      951.31      932.40      7.80 o
  -2   5   0        3.15        3.65      0.83 o
  -1   5   0      320.58      326.22      6.13 o
   0   5   0     3043.93     3213.96     25.42 o
   1   5   0        6.75        8.50      1.51 o
   2   5   0     1337.88     1285.93     25.72 o
   3   5   0      156.54      163.65      7.05 o
   4   5   0       51.88       49.61      6.04 o
   5   5   0      215.31      212.92      9.01 o
   6   5   0       13.24       17.64      5.38 o
   7   5   0      612.64      679.86     17.92 o
   8   5   0        7.25       15.18      6.32 o
 -12   6   0       17.69       10.14      7.23 o
 -11   6   0       19.37       26.34      5.61 o
 -10   6   0       87.14       91.12      5.59 o
  -9   6   0      442.42      451.38     10.41 o
  -8   6   0        4.54        4.12      3.53 o
  -7   6   0      340.72      336.81      7.29 o
  -6   6   0      163.48      155.51      4.63 o
  -5   6   0      455.49      447.37      7.45 o
  -4   6   0      953.42     1018.73     14.40 o
  -3   6   0        7.05        3.38      0.68 o
  -2   6   0       16.07       25.82      2.15 o
  -1   6   0      730.84      684.74     11.10 o
   0   6   0     2172.75     2322.80     39.34 o
   1   6   0       22.71       24.31      3.72 o
   2   6   0      270.17      268.37      8.68 o
   3   6   0     1802.30     1933.33     39.41 o
   4   6   0       40.78       50.42      5.58 o
   5   6   0       32.73       37.47      5.80 o
   6   6   0      250.25      243.25     10.46 o
   7   6   0      165.27      178.63      9.74 o
 -13   7   0       37.27       43.12      9.72 o
 -12   7   0        0.45        2.19      4.26 o
 -11   7   0       26.40       38.57      9.45 o
 -10   7   0      428.44      427.53     10.29 o
  -9   7   0      323.22      323.95      8.31 o
  -8   7   0       43.15       34.03      6.99 o
  -7   7   0       69.15       68.54      4.74 o
  -6   7   0      556.58      559.36     11.51 o
  -5   7   0      573.95      585.74      8.70 o
  -4   7   0     1842.29     1807.85     23.46 o
  -3   7   0      144.97      143.06      4.37 o
  -2   7   0      521.70      531.45     16.72 o
  -1   7   0        0.02        2.64      1.34 o
   0   7   0      174.90      181.64      7.39 o
   1   7   0     1267.12     1248.23     19.65 o
   2   7   0      327.64      353.37     10.63 o
   3   7   0      136.82      134.02      7.30 o
   4   7   0       10.43       10.55      3.50 o
   5   7   0       49.72       47.64      6.08 o
   6   7   0      102.88      108.79      7.92 o
 -13   8   0       37.44       43.27      7.29 o
 -12   8   0       12.78       17.74      7.48 o
 -11   8   0      560.28      577.16     12.85 o
 -10   8   0       19.25       12.01      5.30 o
  -9   8   0      260.95      258.87     12.42 o
  -8   8   0       32.71       43.36      3.53 o
  -7   8   0      438.91      407.03      6.42 o
  -6   8   0     1467.25     1454.96     17.36 o
  -5   8   0        0.05        2.39      4.90 o
  -4   8   0      331.72      340.98      3.97 o
  -3   8   0     2651.90     2677.71     18.19 o
  -2   8   0      336.54      320.44      7.83 o
  -1   8   0       82.59       86.19      4.79 o
   0   8   0      183.23      173.47      6.40 o
   1   8   0      739.05      770.50     13.90 o
   2   8   0      105.03       98.47      6.14 o
   3   8   0      136.18      143.70     15.30 o
   4   8   0       29.94       30.51      4.80 o
   5   8   0       51.35       41.87      7.72 o
 -11   9   0       26.87       34.28      6.60 o
 -10   9   0        1.51        2.42      5.56 o
  -9   9   0       58.20       68.97      9.07 o
  -8   9   0      108.08      119.47      9.85 o
  -6   9   0       73.84       77.75      8.38 o
  -5   9   0      161.34      171.01     12.07 o
  -4   9   0     1347.97     1357.17     40.09 o
  -3   9   0       31.50       31.41      3.90 o
  -2   9   0        3.33        5.06      3.10 o
  -1   9   0       36.88       34.50      3.53 o
   0   9   0      234.28      229.28      7.59 o
   1   9   0       90.07       83.09      5.66 o
   2   9   0        5.93        5.88      3.12 o
   3   9   0        0.01        3.14      2.86 o
   4   9   0       37.15       42.47      9.32 o
 -12  10   0      157.16      182.42     14.52 o
 -11  10   0       17.57       25.70     10.92 o
 -10  10   0      417.12      400.41     17.86 o
  -9  10   0       74.22       81.18     10.37 o
  -8  10   0        1.82        4.41      6.57 o
  -6  10   0        1.84       -0.69      4.58 o
  -5  10   0      120.02       97.06      9.71 o
  -4  10   0     1783.19     1848.06     33.24 o
  -3  10   0      211.35      212.81     12.19 o
  -2  10   0       91.85       86.40      8.50 o
  -1  10   0      194.69      194.10      6.87 o
   0  10   0       33.06       41.77      8.21 o
   1  10   0       65.95       82.16     10.34 o
   2  10   0        2.04        6.57      5.16 o
   3  10   0       15.40       11.93      2.99 o
 -12  11   0       53.88       60.99      9.56 o
 -11  11   0       37.50       42.20     28.20 o
 -10  11   0       33.69       34.17      7.17 o
  -9  11   0       26.08       25.67      6.63 o
  -8  11   0      163.86      149.46     11.09 o
  -6  11   0       27.46       38.23      7.06 o
  -5  11   0      334.32      332.94     15.64 o
  -4  11   0      241.85      255.79     13.60 o
  -3  11   0       27.51       25.87      6.77 o
  -2  11   0      195.50      200.80     13.14 o
  -1  11   0       11.35        6.63      4.72 o
   0  11   0       12.16       16.05      7.12 o
   1  11   0        0.42        5.70      4.90 o
 -11  12   0        0.40        4.15      4.49 o
 -10  12   0        0.19        5.82      6.17 o
  -9  12   0       18.42       22.38      6.28 o
  -8  12   0        2.64        2.74      4.52 o
  -7  12   0       65.91       82.45      9.36 o
  -5  12   0       41.25       41.08      7.46 o
  -4  12   0       17.12       19.19      6.80 o
  -3  12   0      183.67      196.53     14.00 o
  -2  12   0       31.96       28.66      7.61 o
  -1  12   0       25.00       27.34      7.43 o
   0  12   0       42.91       55.08      9.22 o
 -10  13   0       11.01       13.34      6.51 o
  -9  13   0        9.52       12.45      5.85 o
  -8  13   0       32.74       28.46      7.06 o
  -7  13   0       15.04       13.42      6.08 o
  -5  13   0       85.36       96.83     12.39 o
  -4  13   0        3.52       10.83      7.20 o
  -3  13   0      165.06      171.53     14.43 o
  -2  13   0      140.51      145.17     12.73 o
  -7  14   0       35.50       43.24     10.49 o
   5 -14   1        0.31        1.93      5.99 o
   6 -14   1        3.78       10.77      5.01 o
   7 -14   1        0.09        7.17      4.70 o
   2 -13   1       22.23       26.04      6.94 o
   3 -13   1        0.60        1.93      4.49 o
   4 -13   1        0.21        4.21      7.00 o
   5 -13   1      138.33      168.07     13.08 o
   7 -13   1       77.61       83.14     10.83 o
   8 -13   1       11.85       16.77      6.37 o
   9 -13   1        3.59        2.13      3.95 o
  10 -13   1       25.19       23.82      6.57 o
   0 -12   1       20.87       26.36      7.29 o
   1 -12   1        0.15        0.81      5.01 o
   2 -12   1       82.03       68.97      9.62 o
   3 -12   1       21.31       16.68      6.11 o
   4 -12   1        5.99        6.31      5.85 o
   5 -12   1      310.23      269.47     14.81 o
   6 -12   1       38.38       30.25      7.63 o
   7 -12   1       24.49       22.93      6.65 o
   9 -12   1       41.72       37.91      7.61 o
  10 -12   1        0.13        4.61      4.55 o
  11 -12   1       11.33        7.17      6.34 o
  -2 -11   1       28.97       27.66      6.57 o
  -1 -11   1       10.82        6.71      2.37 o
   0 -11   1       22.23       13.88      3.04 o
   1 -11   1       86.79       93.20     10.14 o
   4 -11   1       17.38       12.88      7.23 o
   5 -11   1      768.98      812.17     24.17 o
   6 -11   1       43.73       43.13      6.74 o
   7 -11   1        3.25        5.96      6.22 o
   9 -11   1        8.22        5.10      4.90 o
  10 -11   1       19.48       17.29      6.17 o
  11 -11   1       15.05       18.93      9.68 o
  -3 -10   1      139.50      156.69     13.48 o
  -2 -10   1       40.11       32.69      4.79 o
  -1 -10   1       15.93       11.82      4.94 o
   0 -10   1      125.14      115.81     11.03 o
   1 -10   1      255.73      245.62     13.63 o
   2 -10   1       37.32       30.85      6.57 o
   3 -10   1      233.10      229.52      6.24 o
   4 -10   1      208.60      228.28     14.17 o
   5 -10   1      110.20      112.38     10.20 o
   6 -10   1       85.71       86.17      9.16 o
   7 -10   1      102.73      113.65      9.45 o
   9 -10   1      130.32      129.61     10.92 o
  10 -10   1       71.28       56.98     24.23 o
  11 -10   1       78.06       76.23     11.38 o
  12 -10   1       47.89       50.88      8.61 o
  -4  -9   1      216.94      232.11     10.15 o
  -3  -9   1       21.97       21.81      4.60 o
  -2  -9   1      101.59      102.31     16.16 o
  -1  -9   1     1925.08     1951.77     22.50 o
   0  -9   1        2.39        5.57      3.13 o
   1  -9   1      153.47      156.34      6.80 o
   2  -9   1      229.10      204.94      6.18 o
   3  -9   1      700.18      731.90     12.16 o
   4  -9   1       43.88       46.75      2.64 o
   5  -9   1      270.91      267.36      6.53 o
   6  -9   1       19.43       16.51      1.92 o
   7  -9   1      107.75      107.93      4.76 o
   8  -9   1        2.38        2.74      2.28 o
   9  -9   1        1.79        2.86      2.71 o
  10  -9   1        8.09        7.71      2.48 o
  11  -9   1      222.06      225.80     14.43 o
  12  -9   1       17.23       25.52      7.23 o
  -5  -8   1       21.61       30.14      5.38 o
  -4  -8   1       43.40       55.53      6.15 o
  -3  -8   1        0.95        3.16      3.98 o
  -2  -8   1      434.50      416.09     10.88 o
  -1  -8   1      591.15      581.48     12.96 o
   0  -8   1     1005.21      984.02     16.72 o
   1  -8   1      133.33      127.31      5.55 o
   2  -8   1       65.31       69.10      6.17 o
   3  -8   1      181.81      179.79      6.56 o
   4  -8   1      141.43      145.93      4.78 o
   5  -8   1       92.56       88.34      2.52 o
   6  -8   1       52.52       49.54      4.13 o
   7  -8   1      121.50      114.47      6.78 o
   8  -8   1      105.50      116.90      6.68 o
   9  -8   1       38.49       37.07      3.93 o
  10  -8   1        0.73        4.09      2.67 o
  11  -8   1      142.12      135.65      6.69 o
  12  -8   1      103.45      104.36      8.67 o
  -6  -7   1       50.93       60.17      7.18 o
  -5  -7   1       94.65       93.12      7.48 o
  -4  -7   1      159.87      154.17      9.68 o
  -3  -7   1      604.13      596.38     13.78 o
  -2  -7   1      611.79      601.48     24.20 o
  -1  -7   1      154.78      160.75      6.91 o
   0  -7   1      999.79     1027.40     24.46 o
   1  -7   1       78.80       79.68      4.09 o
   2  -7   1        3.20        2.88      2.06 o
   3  -7   1       38.93       28.58      1.65 o
   4  -7   1       60.80       62.21      2.13 o
   5  -7   1     1486.99     1500.08     28.10 o
   6  -7   1        4.79       12.27      6.80 o
   7  -7   1      456.74      446.62     12.96 o
   8  -7   1       84.71       94.20      6.02 o
   9  -7   1      412.35      407.41      9.72 o
  10  -7   1        0.00        4.24      3.24 o
  11  -7   1      189.66      190.51      8.27 o
  12  -7   1        0.60        1.20      1.51 o
  -7  -6   1        2.96        6.74      5.27 o
  -6  -6   1       24.66       33.99      6.03 o
  -5  -6   1     1697.67     1708.26     23.04 o
  -4  -6   1       27.54       24.52      5.07 o
  -3  -6   1      623.44      603.60     16.32 o
  -2  -6   1       54.03       46.47      3.44 o
  -1  -6   1       25.52       28.18      3.58 o
   0  -6   1       59.58       46.89      2.63 o
   1  -6   1     1741.34     1657.31     27.25 o
   2  -6   1      119.85      133.99      3.34 o
   3  -6   1        2.37       10.17      1.66 o
   4  -6   1      719.13      655.14     11.94 o
   5  -6   1       29.05       41.10      2.91 o
   6  -6   1      133.91      130.84      4.52 o
   7  -6   1      290.43      288.63      7.59 o
   8  -6   1      669.90      678.67     22.30 o
   9  -6   1      255.99      230.67     10.28 o
  10  -6   1      232.80      238.46      8.87 o
  11  -6   1        4.56        9.60      3.61 o
  12  -6   1       77.80       71.69      6.05 o
  -8  -5   1      829.93      901.62     28.15 o
  -7  -5   1        5.91       16.05      7.98 o
  -6  -5   1      555.53      563.14     13.98 o
  -5  -5   1      156.04      172.80      8.33 o
  -4  -5   1      487.26      476.42     12.54 o
  -3  -5   1       58.83       77.35      6.27 o
  -2  -5   1       22.33       20.42      2.09 o
  -1  -5   1       12.35        4.68      1.50 o
   0  -5   1      714.28      791.13      8.20 o
   1  -5   1     1842.81     1816.41     16.74 o
   2  -5   1       91.69       88.59      2.29 o
   3  -5   1      364.38      356.32     10.76 o
   4  -5   1      440.63      427.82      5.88 o
   5  -5   1       11.53       10.03      1.66 o
   6  -5   1      116.44      132.42      5.77 o
   7  -5   1      269.63      274.07      9.56 o
   8  -5   1     1474.01     1498.79     22.21 o
   9  -5   1      614.18      626.40     13.30 o
  10  -5   1      221.66      225.82      8.57 o
  11  -5   1       22.22       13.56      3.17 o
  12  -5   1       44.45       42.42      7.49 o
  -9  -4   1       31.96       27.45      5.18 o
  -8  -4   1       82.63       93.55      7.04 o
  -7  -4   1      529.69      538.88     14.50 o
  -6  -4   1      167.28      162.70      8.21 o
  -5  -4   1      295.89      293.63      9.93 o
  -4  -4   1      307.88      308.47      7.29 o
  -3  -4   1       84.25       92.03      3.44 o
  -2  -4   1       18.48       29.13      5.70 o
  -1  -4   1      116.99       89.45      2.58 o
   0  -4   1      244.30      259.48      3.60 o
   1  -4   1     2123.32     2033.15      8.88 o
   2  -4   1     3617.16     3735.77     16.07 o
   3  -4   1      422.71      422.96      4.95 o
   4  -4   1     1222.38     1205.40      9.64 o
   5  -4   1     1483.97     1455.52     15.07 o
   6  -4   1     1178.05     1190.12     33.35 o
   7  -4   1       68.53       64.67      4.59 o
   8  -4   1      268.88      264.94      9.60 o
   9  -4   1       50.89       62.87      5.62 o
  10  -4   1      365.51      374.99     11.26 o
  11  -4   1       34.63       28.77      6.05 o
  12  -4   1        6.28        5.13      3.46 o
  -9  -3   1      189.63      187.87      9.81 o
  -8  -3   1        0.13        4.12      3.62 o
  -7  -3   1      226.16      231.50     13.04 o
  -6  -3   1        0.36        1.65      3.93 o
  -5  -3   1        3.23        3.52      4.49 o
  -4  -3   1      526.36      541.82     17.07 o
  -3  -3   1       96.38       64.53      5.87 o
  -2  -3   1       84.19       75.44      4.71 o
  -1  -3   1     5045.02     5225.40     36.56 o
   0  -3   1     1345.38     1281.03      7.65 o
   1  -3   1     1038.15     1039.46     11.15 o
   2  -3   1    23388.64    22021.73    196.93 o
   3  -3   1      159.94      156.62      3.13 o
   4  -3   1       47.03       40.73      1.97 o
   5  -3   1        0.51        3.17      2.77 o
   6  -3   1      131.21      151.13      9.97 o
   7  -3   1       53.67       61.77      4.98 o
   8  -3   1        3.38        5.69      4.24 o
   9  -3   1      143.23      139.27      7.41 o
  10  -3   1        2.32        6.69      3.65 o
  11  -3   1       31.95       36.20     10.46 o
  12  -3   1       23.82       22.14      5.84 o
 -10  -2   1       93.21       94.49      7.94 o
  -9  -2   1        0.21        4.51      3.48 o
  -8  -2   1      121.71      129.13      7.52 o
  -7  -2   1      970.40      942.90     16.14 o
  -6  -2   1      680.21      691.45     15.95 o
  -5  -2   1      459.66      495.93     12.47 o
  -4  -2   1       13.20       15.46      3.68 o
  -3  -2   1      602.26      598.93      6.23 o
  -2  -2   1        2.99        4.38      0.80 o
  -1  -2   1        0.20        2.78      1.34 o
   0  -2   1     3172.45     3250.79     14.94 o
   1  -2   1     1040.85     1099.26     12.74 o
   2  -2   1      312.05      312.32      7.04 o
   3  -2   1     1473.75     1414.07      8.28 o
   4  -2   1       15.98       21.86      1.76 o
   5  -2   1     1002.35     1011.10     15.04 o
   6  -2   1       93.44       82.64      4.95 o
   7  -2   1     2886.95     2813.39    112.58 o
   8  -2   1       60.29       63.15      6.21 o
   9  -2   1      631.61      603.57     19.62 o
  10  -2   1       35.42       31.78      8.54 o
  11  -2   1        0.08        7.08      5.00 o
 -11  -1   1       93.07       92.37      7.17 o
 -10  -1   1        4.40        5.00      3.53 o
  -9  -1   1      378.19      347.85     11.02 o
  -8  -1   1      201.06      188.94      8.34 o
  -7  -1   1       39.90       40.35      6.99 o
  -6  -1   1      295.21      286.60      9.87 o
  -5  -1   1      656.20      663.82     14.67 o
  -4  -1   1     4658.94     5056.15     70.78 o
  -3  -1   1      428.63      395.65      8.96 o
  -2  -1   1       73.47       64.30      2.09 o
  -1  -1   1      152.66      130.84      2.20 o
   1  -1   1        0.66        1.85      0.80 o
   2  -1   1       38.99       30.19      1.62 o
   3  -1   1       85.55       82.68      2.39 o
   4  -1   1     1435.27     1473.24     15.18 o
   5  -1   1      506.86      593.54     16.18 o
   6  -1   1       61.50       55.47      4.58 o
   7  -1   1       21.45       20.21      2.52 o
   8  -1   1      347.96      333.26      8.76 o
   9  -1   1      177.21      180.65     19.65 o
  10  -1   1      161.08      178.94     12.82 o
  11  -1   1       11.42       11.73      5.88 o
 -11   0   1       67.88       71.69      9.32 o
 -10   0   1        0.07        3.82      4.49 o
  -9   0   1       26.20       30.35      5.99 o
  -8   0   1      396.83      361.42     15.61 o
  -7   0   1      250.45      244.06     13.54 o
  -6   0   1     2177.89     2171.51     37.24 o
  -5   0   1     1038.90     1123.30     15.63 o
  -4   0   1     1583.05     1582.50     10.35 o
  -3   0   1       77.77       82.78      2.25 o
  -2   0   1     1144.48     1084.83      5.88 o
   1   0   1      819.59      784.20      8.22 o
   2   0   1      599.39      587.72      8.66 o
   3   0   1     2289.83     2245.15     19.71 o
   4   0   1       58.78       45.50      3.76 o
   5   0   1      274.80      303.26      8.99 o
   6   0   1       36.61       34.71      3.71 o
   7   0   1       53.78       54.65      3.93 o
   8   0   1        4.37        3.81      3.62 o
   9   0   1       12.34       13.80      4.96 o
  10   0   1      166.10      158.93     11.09 o
 -11   1   1       45.40       37.91      5.45 o
 -10   1   1       38.92       50.82      7.55 o
  -9   1   1      201.81      189.24      7.76 o
  -8   1   1        6.58       10.15      3.71 o
  -7   1   1      418.30      396.27      7.07 o
  -6   1   1      404.10      439.30     10.92 o
  -5   1   1     7155.78     7607.45     25.38 o
  -4   1   1      688.58      672.84      6.44 o
  -3   1   1      152.46      135.61      2.12 o
  -2   1   1     1727.09     1805.45     18.51 o
   0   1   1     1677.23     1754.52      5.78 o
   1   1   1      432.02      384.33      3.53 o
   2   1   1     2353.66     2351.20     22.18 o
   3   1   1      746.59      791.25     12.22 o
   4   1   1     1020.08     1071.69     17.85 o
   5   1   1        0.27        1.43      1.51 o
   6   1   1       33.33       43.46      5.54 o
   7   1   1       66.12       52.54     10.79 o
   8   1   1      337.52      344.86     11.09 o
   9   1   1      224.07      214.89      9.79 o
  10   1   1      323.50      317.04     14.76 o
 -12   2   1      329.32      334.60     11.93 o
 -11   2   1       41.22       49.60      8.44 o
 -10   2   1        6.41       16.90      4.93 o
  -9   2   1       40.07       38.44      5.72 o
  -8   2   1      422.58      406.17     17.21 o
  -7   2   1      282.65      289.69      8.98 o
  -6   2   1       75.55       71.53      2.94 o
  -5   2   1      613.69      588.91      6.12 o
  -4   2   1       57.89       54.82      1.64 o
  -3   2   1     1564.23     1567.48     10.44 o
  -2   2   1     5525.56     5572.99     23.29 o
  -1   2   1     9637.49     9663.12     46.76 o
   0   2   1     2292.89     2316.49     11.61 o
   1   2   1      849.28      869.34      6.20 o
   2   2   1      104.68       87.84      2.65 o
   3   2   1      691.49      685.40     11.08 o
   4   2   1     1603.17     1565.55     22.08 o
   5   2   1        1.46        3.67      1.13 o
   6   2   1      278.10      260.83      9.33 o
   7   2   1      108.34       97.46     15.73 o
   8   2   1        8.58       14.57      4.84 o
   9   2   1      690.58      769.95     20.84 o
 -12   3   1       60.37       60.82      6.50 o
 -11   3   1      178.13      205.50      8.80 o
 -10   3   1       49.90       50.95      6.82 o
  -9   3   1       48.14       48.13      5.48 o
  -8   3   1      908.45      887.98     17.79 o
  -7   3   1      241.75      233.94      9.50 o
  -6   3   1       58.38       57.58      2.61 o
  -5   3   1     1383.55     1303.93     12.64 o
  -4   3   1     1858.70     1856.83      9.07 o
  -3   3   1      615.95      558.88      3.77 o
  -1   3   1      182.94      199.75      3.40 o
   0   3   1     3976.11     4028.04     15.65 o
   1   3   1     1104.22     1130.97      9.57 o
   2   3   1      521.95      519.31     15.11 o
   3   3   1       14.35       23.48      2.93 o
   4   3   1     1318.63     1310.75     22.02 o
   5   3   1      606.23      588.36     16.00 o
   6   3   1      334.59      328.99     11.73 o
   7   3   1     1810.78     1870.65     28.94 o
   8   3   1        0.22        2.63      3.27 o
   9   3   1      160.56      172.60      9.45 o
 -12   4   1        5.20       11.26      5.83 o
 -11   4   1        2.22        4.84      2.55 o
 -10   4   1      171.63      157.95      7.25 o
  -9   4   1      416.06      409.21     10.60 o
  -8   4   1        0.68        1.84      2.43 o
  -7   4   1       21.92       22.64      3.77 o
  -6   4   1      517.57      502.02      9.01 o
  -5   4   1      479.59      469.60      5.31 o
  -4   4   1     1083.33      934.38      5.57 o
  -3   4   1     1360.72     1362.57     13.93 o
  -2   4   1      301.61      322.47      3.14 o
  -1   4   1       45.69       47.91      1.67 o
   0   4   1        0.00        2.71      1.01 o
   1   4   1     1613.79     1670.07     17.32 o
   2   4   1      101.03      106.98      2.89 o
   3   4   1      531.95      485.93     12.33 o
   4   4   1      393.85      374.78      9.53 o
   5   4   1        3.54        2.28      3.96 o
   6   4   1       21.96       20.74      6.29 o
   7   4   1       19.66       23.40      6.75 o
   8   4   1       59.48       72.70      9.52 o
 -13   5   1        0.39        3.28      3.10 o
 -12   5   1       21.06       22.15      5.45 o
 -11   5   1      187.32      200.33      8.14 o
 -10   5   1        4.57        4.66      3.10 o
  -9   5   1     1230.76     1241.24     26.49 o
  -8   5   1      280.68      263.17      8.98 o
  -7   5   1     1055.62     1030.24     16.86 o
  -6   5   1       68.50       59.69      3.70 o
  -5   5   1      289.85      315.17      6.08 o
  -4   5   1     5341.53     5835.54     45.73 o
  -3   5   1       20.94       24.00      2.36 o
  -2   5   1      167.31      151.27      4.12 o
  -1   5   1     1296.40     1347.49     15.41 o
   0   5   1       69.17       66.11      2.26 o
   1   5   1      285.88      232.36      7.40 o
   2   5   1        1.48        2.60      1.15 o
   3   5   1     2520.56     2508.96     24.93 o
   4   5   1      536.94      527.93     12.65 o
   5   5   1       52.72       56.68      8.25 o
   6   5   1        1.78        3.70      3.31 o
   7   5   1        5.27       10.77      4.71 o
 -13   6   1       22.59       19.62      5.79 o
 -12   6   1        9.44        4.12      3.75 o
 -11   6   1       27.90       32.66      5.87 o
 -10   6   1      579.71      594.59     14.79 o
  -9   6   1      253.88      263.90      9.78 o
  -8   6   1       54.25       55.32      3.43 o
  -7   6   1        9.64        7.13      1.42 o
  -6   6   1      640.81      641.45     11.16 o
  -5   6   1      109.48       89.27      1.22 o
  -4   6   1      739.87      767.08     16.22 o
  -3   6   1       53.02       50.70      1.30 o
  -2   6   1      395.82      428.13      6.47 o
  -1   6   1        7.59       10.53      4.85 o
   0   6   1     1090.75     1059.85     16.44 o
   1   6   1       15.62       16.48      3.79 o
   2   6   1      980.01     1003.98     13.43 o
   3   6   1      383.24      390.67     15.40 o
   4   6   1      373.33      367.92     11.37 o
   5   6   1       44.92       45.84      5.78 o
   6   6   1       52.36       55.32      8.69 o
 -13   7   1        3.22        4.76      2.34 o
 -12   7   1        4.85        4.73      3.14 o
 -11   7   1       45.75       47.53      7.14 o
 -10   7   1      302.95      313.63      9.20 o
  -9   7   1       12.82       14.10      5.92 o
  -8   7   1      149.50      135.75      4.06 o
  -7   7   1      405.46      389.15      6.72 o
  -6   7   1       71.35       64.36      1.24 o
  -4   7   1       99.33      104.06      8.33 o
  -3   7   1      763.64      798.58     12.79 o
  -2   7   1       61.80       71.08      2.95 o
  -1   7   1       35.88       30.45      1.86 o
   0   7   1      145.45      147.44     12.88 o
   1   7   1      121.55      126.55      6.41 o
   2   7   1      113.68      105.19      7.33 o
   3   7   1      316.99      330.25     10.29 o
   4   7   1       36.68       38.82      5.34 o
   5   7   1      104.87      101.81      8.79 o
 -13   8   1      141.88      139.29     11.00 o
 -12   8   1       18.06       24.14      6.54 o
 -11   8   1      338.97      347.74     12.72 o
 -10   8   1       15.44       12.86      4.37 o
  -9   8   1      184.85      174.17      9.64 o
  -8   8   1      292.55      275.17      5.68 o
  -7   8   1        0.00        1.76      1.19 o
  -6   8   1      101.75      123.88     10.00 o
  -4   8   1      241.12      216.99     11.12 o
  -3   8   1      531.36      522.83      7.58 o
  -2   8   1      287.97      287.63      7.64 o
  -1   8   1      280.79      274.84      7.32 o
   0   8   1       77.44       77.55      4.98 o
   1   8   1       12.39       10.03      2.72 o
   2   8   1        9.17       10.76      3.80 o
   3   8   1      436.50      434.49     20.90 o
   4   8   1      208.33      213.47      9.57 o
 -13   9   1       66.62       77.84      9.31 o
 -12   9   1      112.43      121.05     10.37 o
 -11   9   1      184.69      179.36     11.67 o
 -10   9   1        1.91        0.75      4.09 o
  -9   9   1        1.95        3.83      4.84 o
  -8   9   1      196.29      163.37     10.72 o
  -7   9   1       56.24       65.05      9.85 o
  -6   9   1      220.58      213.13     11.41 o
  -4   9   1      326.50      303.64     13.89 o
  -3   9   1      350.35      339.67      6.23 o
  -2   9   1       81.17       77.36      4.50 o
  -1   9   1      778.73      770.72     12.31 o
   0   9   1        2.77        3.82      2.04 o
   1   9   1       10.88       12.72      3.67 o
   2   9   1       23.90       30.07      4.84 o
   3   9   1      336.36      327.20     14.07 o
 -12  10   1        5.85       10.00      6.19 o
 -11  10   1        2.19        5.36      4.41 o
 -10  10   1       10.49       17.98      5.76 o
  -9  10   1      686.17      678.32     20.11 o
  -8  10   1      100.42      105.41     10.77 o
  -7  10   1        6.11       15.41      6.40 o
  -6  10   1       13.52       19.70      6.63 o
  -4  10   1       90.95       89.97      8.99 o
  -3  10   1       69.37       69.05      8.61 o
  -2  10   1       79.83       64.04      8.99 o
  -1  10   1        0.06        4.96      2.89 o
   0  10   1      575.30      603.35     12.67 o
   1  10   1       22.39       22.35      8.18 o
   2  10   1       33.95       43.42      5.12 o
 -12  11   1       23.69       20.22     11.09 o
 -11  11   1        3.92        7.49      5.13 o
 -10  11   1       13.82       18.75      6.31 o
  -9  11   1       61.87       42.26      7.06 o
  -8  11   1      374.58      370.85     16.13 o
  -7  11   1      127.36      160.38     10.92 o
  -6  11   1       25.11       26.62      7.23 o
  -4  11   1      355.40      347.32     16.56 o
  -3  11   1       66.86       80.75      8.99 o
  -2  11   1       55.72       57.82      8.10 o
  -1  11   1        2.00        4.29      7.12 o
   0  11   1       76.74       82.13     10.66 o
   1  11   1       46.61       30.77      6.57 o
 -11  12   1       55.39       56.38      8.41 o
 -10  12   1        2.98        5.70      4.38 o
  -9  12   1        0.25        5.82      4.47 o
  -8  12   1       10.15        7.26      4.75 o
  -7  12   1        1.75        1.38      4.49 o
  -6  12   1        1.74        6.94      5.19 o
  -4  12   1       25.17       28.17      6.97 o
  -3  12   1      193.41      196.70     16.42 o
  -2  12   1       15.43       15.64      6.57 o
  -1  12   1       68.22       73.26     10.52 o
 -10  13   1       31.15       23.91      6.37 o
  -9  13   1        7.59        9.02      6.60 o
  -8  13   1       76.33       78.76      9.59 o
  -7  13   1      228.69      228.22     14.20 o
  -6  13   1       92.00      111.95     12.73 o
  -3  13   1       28.01       25.58      7.63 o
   5 -14   2       33.44       34.69      9.02 o
   6 -14   2        0.89        4.12      4.67 o
   7 -14   2       80.76       90.95     10.69 o
   2 -13   2       43.24       60.04      8.67 o
   3 -13   2        0.08        3.57      4.52 o
   4 -13   2       49.67       53.32      8.90 o
   5 -13   2      182.15      206.38     14.17 o
   6 -13   2       65.39       61.82     10.34 o
   7 -13   2       72.72       67.35      9.62 o
   8 -13   2        0.09        8.67      6.37 o
   0 -12   2       22.37       17.31      6.60 o
   1 -12   2      557.91      567.67     22.41 o
   2 -12   2        5.43        6.28      5.21 o
   3 -12   2        0.94        5.62      4.52 o
   4 -12   2        0.04        6.31      4.67 o
   5 -12   2       13.85       10.80      6.51 o
   6 -12   2        1.05        6.11      5.88 o
   7 -12   2       11.03       17.00      5.65 o
   8 -12   2       47.50       43.47      7.35 o
  10 -12   2       62.69       47.74      7.78 o
  -2 -11   2        9.32        7.18      3.23 o
  -1 -11   2        4.18        5.56      2.78 o
   0 -11   2      253.19      235.52      8.61 o
   1 -11   2       98.93      107.43      6.20 o
   2 -11   2       15.40       11.22      3.07 o
   3 -11   2      130.08      142.46     10.57 o
   4 -11   2       48.07       46.96      8.67 o
   5 -11   2      505.40      489.57     19.13 o
   6 -11   2        3.43        7.78      5.27 o
   7 -11   2       24.20       16.71      6.08 o
   8 -11   2      250.18      296.96     15.44 o
  10 -11   2       31.67       29.73     17.46 o
  11 -11   2        0.11        2.13      3.83 o
  -3 -10   2       54.93       64.20      6.64 o
  -2 -10   2       50.07       50.51      6.05 o
  -1 -10   2       73.66       80.52      5.65 o
   0 -10   2      784.25      814.43     18.64 o
   1 -10   2      113.09      113.51      5.68 o
   2 -10   2        9.44       12.91      7.23 o
   3 -10   2       11.49       13.97      3.12 o
   4 -10   2      572.54      524.60      9.05 o
   5 -10   2      220.69      206.76     11.47 o
   6 -10   2        6.35       14.09      6.28 o
   7 -10   2      266.86      300.07     14.06 o
   8 -10   2      159.41      139.92     10.92 o
  10 -10   2        0.29        2.33      5.73 o
  11 -10   2        4.91        0.14      4.52 o
  -5  -9   2      277.61      285.59     11.99 o
  -4  -9   2       18.62       25.65      4.67 o
  -3  -9   2      511.53      485.49     13.24 o
  -2  -9   2      172.88      176.89      8.24 o
  -1  -9   2        0.13        2.46      2.71 o
   0  -9   2        1.82        3.43      3.08 o
   1  -9   2      449.74      453.95     12.44 o
   2  -9   2      178.31      165.87      8.31 o
   3  -9   2      144.02      137.30      7.59 o
   4  -9   2      790.46      805.61     20.06 o
   5  -9   2      336.78      320.96     18.90 o
   6  -9   2      193.14      183.19      6.31 o
   7  -9   2        3.59        4.94      2.13 o
   8  -9   2      251.44      205.06     11.96 o
   9  -9   2        6.20        9.07      3.02 o
  10  -9   2       13.17       16.28      3.33 o
  11  -9   2        0.03        3.29      2.14 o
  12  -9   2        0.03       10.20      7.66 o
  -6  -8   2      262.78      254.53     33.84 o
  -5  -8   2      113.49      129.93     12.73 o
  -4  -8   2      117.74      114.99      7.36 o
  -3  -8   2      192.07      182.73      8.49 o
  -2  -8   2      314.85      298.94      9.48 o
  -1  -8   2      117.26      115.15      7.61 o
   0  -8   2       58.10       48.42      4.68 o
   1  -8   2       83.74       83.99      4.85 o
   2  -8   2      216.89      229.64      4.75 o
   3  -8   2      584.67      580.38      9.76 o
   4  -8   2       40.42       37.23      2.43 o
   5  -8   2      164.00      136.96      4.20 o
   6  -8   2       90.19       86.53      3.49 o
   7  -8   2        0.68        5.12      2.18 o
   8  -8   2      153.88      134.03      5.77 o
   9  -8   2      111.62      123.24      9.85 o
  10  -8   2       15.53       20.37      3.75 o
  11  -8   2       14.06       14.06      5.85 o
  12  -8   2       91.50       98.98      6.61 o
  -7  -7   2       11.72       12.22      4.77 o
  -6  -7   2      321.00      351.56     18.54 o
  -5  -7   2      141.44      136.12      8.18 o
  -4  -7   2       34.51       36.72      5.80 o
  -3  -7   2       23.95       33.20      8.51 o
  -2  -7   2        3.70        7.36      4.32 o
  -1  -7   2      433.56      435.61     11.52 o
   0  -7   2        1.82        3.73      3.22 o
   1  -7   2     1174.46     1159.10     17.37 o
   2  -7   2       40.40       39.22      2.26 o
   3  -7   2      361.04      353.46      8.57 o
   4  -7   2      768.29      766.98     17.70 o
   5  -7   2        2.13        2.75      1.41 o
   6  -7   2        2.67        1.88      2.17 o
   7  -7   2      121.72      124.94      6.82 o
   8  -7   2      526.60      526.23     11.56 o
   9  -7   2       47.30       48.65      5.10 o
  10  -7   2       19.04       21.77      4.38 o
  11  -7   2       28.92       26.15      4.75 o
  12  -7   2       13.41       13.35      9.56 o
  -8  -6   2       48.05       55.82      7.09 o
  -7  -6   2       28.54       36.27      5.45 o
  -6  -6   2        0.18        9.60      4.01 o
  -5  -6   2      148.75      166.44      8.47 o
  -4  -6   2      557.34      550.13     12.95 o
  -3  -6   2      445.43      455.40     11.68 o
  -2  -6   2      733.70      705.39     11.61 o
  -1  -6   2       84.00       95.20      5.59 o
   0  -6   2      186.68      144.01      5.54 o
   1  -6   2      123.47      160.81      3.99 o
   2  -6   2       51.04       49.65      2.43 o
   3  -6   2        0.23        2.64      1.40 o
   4  -6   2     1995.85     2057.01     50.13 o
   5  -6   2       39.51       42.71      2.36 o
   6  -6   2       21.38       21.67      3.03 o
   7  -6   2      102.01       96.07      6.89 o
   8  -6   2      222.08      220.81      8.78 o
   9  -6   2       64.61       60.76      5.25 o
  10  -6   2      511.95      515.13     21.64 o
  11  -6   2      105.50      112.62      7.05 o
  12  -6   2       61.44       54.23      5.63 o
  -8  -5   2       68.35       74.72      7.92 o
  -7  -5   2       48.59       55.86     10.83 o
  -6  -5   2       62.61       65.19      6.37 o
  -5  -5   2      397.71      375.14     15.96 o
  -4  -5   2      553.48      509.34     33.79 o
  -3  -5   2      516.57      497.44     17.86 o
  -2  -5   2      134.23      139.43      5.80 o
  -1  -5   2       16.63       16.08      2.49 o
   0  -5   2      673.03      745.18     13.89 o
   1  -5   2      842.74      846.42     14.54 o
   2  -5   2     1100.87     1220.29     11.24 o
   3  -5   2      268.34      266.95      5.46 o
   4  -5   2      282.96      344.71      6.39 o
   5  -5   2      482.59      507.55     14.98 o
   6  -5   2      317.96      303.94      9.68 o
   7  -5   2     1119.76     1080.49     20.52 o
   8  -5   2       14.23       13.81      3.35 o
   9  -5   2      471.17      476.03     12.78 o
  10  -5   2       83.22       87.56      6.91 o
  11  -5   2      296.16      310.73     12.39 o
  12  -5   2        6.31       12.08      3.66 o
  -9  -4   2        0.54        3.04      3.61 o
  -8  -4   2       19.55       15.50      4.32 o
  -7  -4   2       22.52       26.00      4.84 o
  -6  -4   2      970.76      933.99     27.25 o
  -5  -4   2     2594.91     2619.20     28.00 o
  -4  -4   2       32.56       31.25      1.72 o
  -3  -4   2        1.71        8.34      1.29 o
  -2  -4   2      230.87      221.07      7.14 o
  -1  -4   2     2257.11     2325.76     39.37 o
   0  -4   2      654.55      612.51      7.37 o
   1  -4   2      590.91      568.28      6.13 o
   2  -4   2     3191.40     3324.77     46.19 o
   3  -4   2     1009.35     1083.25     16.76 o
   4  -4   2       20.04       49.18      2.54 o
   5  -4   2       19.32       21.96      3.27 o
   6  -4   2      277.92      276.59      9.99 o
   7  -4   2      119.95      141.55      6.85 o
   8  -4   2       13.90       15.78      4.21 o
   9  -4   2      583.32      541.63     13.17 o
  10  -4   2       41.10       51.43      5.61 o
  11  -4   2        0.42        7.16      4.26 o
 -10  -3   2       23.01       19.58      5.23 o
  -9  -3   2        0.17        4.69      3.29 o
  -8  -3   2      102.87      113.74      7.58 o
  -7  -3   2      672.40      682.97     13.98 o
  -6  -3   2      388.69      362.37     10.68 o
  -5  -3   2        1.97        3.86      4.47 o
  -4  -3   2     1500.24     1383.21     19.97 o
  -3  -3   2       69.14       60.78      3.15 o
  -2  -3   2      490.80      482.44      6.00 o
  -1  -3   2      270.72      270.89      4.38 o
   0  -3   2     1620.73     1573.45     10.59 o
   1  -3   2    12278.45    12228.11     41.32 o
   2  -3   2     3429.32     3477.85     34.21 o
   3  -3   2       60.23       43.80      1.87 o
   4  -3   2       20.02       20.72      1.87 o
   5  -3   2      190.04      168.30      9.54 o
   6  -3   2       14.34       15.07      5.16 o
   7  -3   2      110.08      117.97      9.56 o
   8  -3   2      764.47      764.17     15.29 o
   9  -3   2        2.21        4.96      3.70 o
  10  -3   2       13.76       20.10      5.28 o
  11  -3   2      274.27      261.08     11.19 o
 -10  -2   2       37.83       36.60      5.32 o
  -9  -2   2      295.98      297.10     10.24 o
  -8  -2   2      701.03      621.24     16.10 o
  -7  -2   2       29.26       29.65      7.32 o
  -6  -2   2      942.44      966.18     18.98 o
  -5  -2   2       35.76       48.42      4.20 o
  -4  -2   2     1216.79     1296.01     41.44 o
  -3  -2   2     4970.82     5141.17     48.52 o
  -2  -2   2     1004.41      969.77      7.78 o
  -1  -2   2     1133.76     1124.53      7.62 o
   0  -2   2        2.83        3.47      1.39 o
   1  -2   2    24134.40    22460.98    174.33 o
   2  -2   2       18.54        9.71      1.52 o
   3  -2   2      245.32      226.15      4.47 o
   4  -2   2      149.10      164.17      5.67 o
   5  -2   2      135.19      142.86      5.68 o
   6  -2   2       22.32       23.94      4.10 o
   7  -2   2      196.79      196.57      9.98 o
   8  -2   2     1377.38     1369.14     19.81 o
   9  -2   2       11.08        4.53      3.58 o
  10  -2   2      161.43      144.96     11.81 o
  11  -2   2       72.16       68.64      9.00 o
 -11  -1   2        3.58        4.92      3.74 o
 -10  -1   2      289.85      268.71     10.12 o
  -9  -1   2      425.79      396.83     12.04 o
  -8  -1   2       19.00       22.68      4.25 o
  -7  -1   2       16.97       22.96      3.97 o
  -6  -1   2      136.30      143.80      6.74 o
  -5  -1   2      182.08      189.51      6.42 o
  -4  -1   2     2217.46     2243.37     15.19 o
  -3  -1   2      212.60      200.98      3.14 o
  -2  -1   2        0.24        2.09      1.00 o
  -1  -1   2       90.41       80.81      6.89 o
   0  -1   2     2458.94     2413.34     15.43 o
   1  -1   2     3501.11     3642.91     15.74 o
   2  -1   2     4075.88     4213.20     18.72 o
   3  -1   2      171.05      176.89      4.19 o
   4  -1   2      187.55      177.44      6.15 o
   5  -1   2     1624.57     1687.37     30.35 o
   6  -1   2      757.95      745.82     16.39 o
   7  -1   2       59.54       58.12      5.54 o
   8  -1   2       64.44       57.50     10.00 o
   9  -1   2       91.85       84.25      9.05 o
  10  -1   2        0.76        2.81      3.48 o
 -11   0   2       50.05       49.19      5.52 o
 -10   0   2      276.59      258.07      9.53 o
  -9   0   2      198.62      150.02      7.13 o
  -8   0   2      149.94      166.46      7.21 o
  -7   0   2      112.88       93.78      5.60 o
  -6   0   2      600.78      638.89     13.77 o
  -5   0   2      580.95      552.81      5.83 o
  -4   0   2      287.61      310.69      3.26 o
  -3   0   2     4244.74     4284.48     34.97 o
  -2   0   2     2235.39     2288.24      8.79 o
  -1   0   2     1363.49     1321.95      9.24 o
   0   0   2     6240.60     6445.77     30.95 o
   1   0   2      891.21      927.76      7.35 o
   2   0   2      783.12      717.55      6.84 o
   3   0   2       10.21        6.55      2.45 o
   4   0   2      268.82      280.62     16.75 o
   5   0   2       15.05       19.25      2.43 o
   6   0   2     2317.20     2309.28     36.19 o
   7   0   2        3.56        3.27      1.98 o
   8   0   2       37.16       39.07      7.33 o
   9   0   2      365.40      359.51     12.12 o
  10   0   2        7.54       13.63      7.17 o
 -12   1   2        0.20        4.77      3.13 o
 -11   1   2      331.81      345.92     12.91 o
 -10   1   2       46.06       55.83      5.15 o
  -9   1   2      341.66      327.18     12.82 o
  -8   1   2      153.66      132.02     15.41 o
  -7   1   2       17.76       14.82      2.29 o
  -6   1   2      480.83      447.43      7.93 o
  -5   1   2     4299.87     4815.02     37.14 o
  -4   1   2     4831.83     5013.01     19.99 o
  -3   1   2       10.48       13.92      0.90 o
  -2   1   2       22.24       13.10      0.69 o
   0   1   2     6355.24     6616.32     25.28 o
   1   1   2      606.22      523.72      4.24 o
   2   1   2      422.65      366.10      4.48 o
   3   1   2      509.85      457.34      6.94 o
   4   1   2     1194.89     1250.16     18.75 o
   5   1   2      689.72      679.56     15.75 o
   6   1   2       22.31       27.69      2.57 o
   7   1   2      466.70      515.52     13.27 o
   8   1   2      145.69      130.62      7.84 o
   9   1   2      128.18      123.29     16.15 o
 -12   2   2        0.19        4.91      3.26 o
 -11   2   2        8.78       15.87      5.82 o
 -10   2   2      182.56      166.33      8.92 o
  -9   2   2      234.52      237.01     17.59 o
  -8   2   2       47.70       45.67      2.65 o
  -7   2   2      594.65      592.75      9.95 o
  -6   2   2       22.07       25.03      1.59 o
  -5   2   2       95.27      112.87      2.03 o
  -4   2   2      645.01      613.01      4.43 o
  -3   2   2      850.14      893.20      8.64 o
  -2   2   2     5681.96     5865.58     24.32 o
  -1   2   2       35.55       30.95      1.31 o
   0   2   2      473.40      433.47      4.71 o
   1   2   2     1115.33     1132.55     11.59 o
   2   2   2      207.20      200.18      4.39 o
   3   2   2      352.79      302.95      6.65 o
   4   2   2      367.10      409.17      8.79 o
   5   2   2     1342.70     1299.86     25.66 o
   6   2   2      724.85      737.44     15.09 o
   7   2   2        3.87        3.87      3.79 o
   8   2   2      334.81      327.40     13.51 o
   9   2   2        2.61        0.75      4.44 o
 -12   3   2        3.58        4.34      2.76 o
 -11   3   2      143.88      140.64      7.34 o
 -10   3   2        2.65        7.36      3.29 o
  -9   3   2      470.16      487.14     14.29 o
  -8   3   2        3.92        6.62      1.62 o
  -7   3   2       18.24       20.69      2.55 o
  -6   3   2      131.40      106.03      2.32 o
  -5   3   2      264.29      285.94      3.51 o
  -4   3   2     2758.05     2784.97     12.27 o
  -3   3   2     4037.49     4323.16     18.67 o
  -2   3   2     2047.89     2078.94     13.16 o
  -1   3   2      143.00      124.21      2.46 o
   0   3   2     1561.41     1547.55     10.01 o
   1   3   2      836.49      807.34      9.02 o
   2   3   2      393.37      418.40      6.89 o
   3   3   2       35.86       47.11      3.10 o
   4   3   2     1513.86     1556.63     31.44 o
   5   3   2      400.58      372.78     14.78 o
   6   3   2       10.29        8.30      3.94 o
   7   3   2      431.22      391.74     12.60 o
   8   3   2      237.69      241.66     12.79 o
 -13   4   2      166.60      194.27     21.25 o
 -12   4   2      327.63      353.00     11.35 o
 -11   4   2        9.26       13.17      4.67 o
 -10   4   2       48.79       56.50      4.81 o
  -9   4   2        2.48       17.53     10.96 o
  -8   4   2     1877.50     1946.22     30.26 o
  -7   4   2       49.74       51.36      3.37 o
  -6   4   2        2.76        2.62      0.90 o
  -5   4   2     2891.09     2866.26     18.67 o
  -4   4   2      275.73      280.92      3.25 o
  -3   4   2     3665.96     3911.95     44.52 o
  -2   4   2      241.08      250.68      2.98 o
  -1   4   2     1151.89     1177.32      9.19 o
   0   4   2      196.11      231.18      3.90 o
   1   4   2      356.05      410.58      6.92 o
   2   4   2        0.17        2.73      1.54 o
   3   4   2      681.90      646.37     11.59 o
   4   4   2      405.73      384.39      7.25 o
   5   4   2       30.10       31.03      7.27 o
   6   4   2      119.75      106.14     10.36 o
   7   4   2      237.11      237.82     13.80 o
 -13   5   2      132.14      133.69      7.73 o
 -12   5   2        6.79        5.83      2.74 o
 -11   5   2       50.59       52.54      4.71 o
 -10   5   2        3.31        7.24      2.88 o
  -9   5   2      584.65      580.65     14.22 o
  -8   5   2      118.40      134.46      5.26 o
  -7   5   2     1037.87     1069.64     22.49 o
  -6   5   2        4.36       15.79      1.86 o
  -5   5   2     2204.52     2325.99     17.21 o
  -4   5   2      388.49      352.55      7.97 o
  -3   5   2      240.54      224.43      6.91 o
  -2   5   2      134.56      138.93      5.16 o
  -1   5   2     1690.32     1731.25     22.88 o
   0   5   2      729.13      689.76     15.09 o
   1   5   2       37.56       34.24      2.62 o
   2   5   2      349.95      349.79     15.96 o
   3   5   2       54.83       47.42      6.85 o
   4   5   2      521.66      470.30     11.82 o
   5   5   2      124.58      137.28     10.21 o
   6   5   2      405.74      394.08     14.03 o
   7   5   2       19.76       19.32      6.71 o
 -13   6   2       41.16       53.96      6.94 o
 -12   6   2       42.26       49.20      6.08 o
 -11   6   2      169.24      180.60      8.07 o
 -10   6   2      245.34      248.77      7.58 o
  -9   6   2     2371.74     2496.82     46.60 o
  -8   6   2      593.87      578.21     12.21 o
  -7   6   2       54.90       55.51      2.23 o
  -6   6   2        0.11        3.34      2.24 o
  -5   6   2       19.61       17.26      3.66 o
  -4   6   2     1884.76     1916.02     51.39 o
  -3   6   2      775.08      786.61     13.28 o
  -2   6   2     1139.35     1174.43     21.47 o
  -1   6   2      158.54      135.19      4.36 o
   0   6   2      150.91      138.32      6.82 o
   1   6   2      838.64      861.74     12.86 o
   2   6   2      258.76      248.35      8.22 o
   3   6   2       56.47       50.33      5.49 o
   4   6   2      179.68      162.21     10.65 o
   5   6   2      622.39      614.49     16.69 o
   6   6   2      186.44      199.15     18.67 o
 -13   7   2       16.75       19.45      5.10 o
 -12   7   2      191.15      204.89     12.65 o
 -11   7   2      581.22      554.28     17.57 o
 -10   7   2      228.30      235.05     11.96 o
  -9   7   2      831.81      788.22     11.19 o
  -8   7   2       19.68       19.60      3.16 o
  -7   7   2      422.52      402.34      6.02 o
  -6   7   2        4.45        6.55      2.99 o
  -5   7   2        7.84        8.44      3.17 o
  -4   7   2      158.56      163.34     10.80 o
  -3   7   2      219.07      229.68      4.62 o
  -2   7   2        5.85       14.22      2.11 o
  -1   7   2      260.82      255.18      5.69 o
   0   7   2       67.90       62.93      4.86 o
   1   7   2       23.63       21.35      4.56 o
   2   7   2      720.09      716.32     11.16 o
   3   7   2      103.84       92.81      8.71 o
   4   7   2       31.93       26.53      5.30 o
   5   7   2        2.85        4.64      3.31 o
 -13   8   2      119.15      129.87     11.26 o
 -12   8   2      203.06      236.89     14.29 o
 -11   8   2      122.04      110.88      8.76 o
 -10   8   2        5.02        5.13      4.52 o
  -9   8   2      125.47      121.84      5.66 o
  -8   8   2       14.74       13.02      1.18 o
  -7   8   2       68.29       86.71      7.46 o
  -6   8   2      243.74      245.74     12.45 o
  -5   8   2      223.23      219.84      8.63 o
  -4   8   2      746.12      761.49     24.17 o
  -3   8   2      151.38      151.23      3.36 o
  -2   8   2     1080.74     1111.66     14.64 o
  -1   8   2      235.43      233.19      5.93 o
   0   8   2      138.25      121.95      4.60 o
   1   8   2        5.60        7.47      2.36 o
   2   8   2       83.81       74.45      5.89 o
   3   8   2      243.75      237.71     12.11 o
   4   8   2      239.59      229.65     10.35 o
 -13   9   2       46.50       40.71      6.91 o
 -12   9   2        8.38        6.25      4.41 o
 -11   9   2       29.07       28.75     11.70 o
 -10   9   2        5.74       11.61      4.52 o
  -9   9   2       14.41       12.73      4.87 o
  -8   9   2       15.46       20.25      8.38 o
  -7   9   2       54.16       44.02      6.60 o
  -6   9   2        0.14        4.98      6.74 o
  -5   9   2        3.68        2.51      5.13 o
  -4   9   2        2.51        2.88      6.25 o
  -3   9   2     1409.31     1461.77     29.18 o
  -2   9   2       54.08       54.78      3.40 o
  -1   9   2      641.36      643.95     13.80 o
   0   9   2      106.95      111.78     11.32 o
   1   9   2       57.30       59.52      8.70 o
   2   9   2      603.84      592.24     22.47 o
   3   9   2       66.27       58.54      9.07 o
 -12  10   2       40.62       35.09      6.25 o
 -11  10   2        7.97        9.36      6.14 o
 -10  10   2       59.50       48.17      6.65 o
  -9  10   2        2.63        7.43      4.58 o
  -8  10   2       82.59       88.15      8.18 o
  -7  10   2       48.44       43.70      6.54 o
  -6  10   2      278.03      277.97     12.96 o
  -5  10   2      195.39      193.56     12.24 o
  -4  10   2       15.48       15.53      7.17 o
  -2  10   2      202.71      195.84     13.19 o
  -1  10   2       36.09       42.06      7.89 o
   0  10   2        0.16        1.62      2.45 o
   1  10   2      137.39      142.72     12.47 o
   2  10   2      107.26       91.81     11.61 o
 -12  11   2        9.84        7.40      7.00 o
 -11  11   2       23.65       18.87      5.33 o
 -10  11   2        2.14        5.16      4.32 o
  -9  11   2       22.30       16.16      5.19 o
  -8  11   2        3.17       11.32      6.40 o
  -7  11   2      541.45      553.24     19.24 o
  -6  11   2      144.06      129.61     10.08 o
  -5  11   2      414.72      439.67     17.37 o
  -4  11   2        0.69        4.70      5.16 o
  -2  11   2       94.71      108.06     10.54 o
  -1  11   2        0.29        2.85      5.33 o
   0  11   2      119.21      136.21     13.77 o
 -11  12   2        8.29       11.41      5.13 o
 -10  12   2       19.20       14.17      5.21 o
  -9  12   2      104.74      106.19      9.07 o
  -8  12   2        0.25        1.99      4.55 o
  -7  12   2       73.92       66.40      8.76 o
  -6  12   2       81.20       98.12     10.14 o
  -5  12   2       15.72       19.47      6.17 o
  -4  12   2       16.06       13.66      5.88 o
  -2  12   2       67.21       69.14      8.41 o
 -10  13   2        5.27       10.20      6.19 o
  -9  13   2      145.73      133.27     11.32 o
  -8  13   2      124.35      128.49     11.21 o
  -7  13   2       65.96       94.90     10.17 o
  -6  13   2        2.00        3.77      4.75 o
  -5  13   2       46.87       57.85      8.47 o
  -4  13   2        4.37        6.97      4.87 o
   5 -14   3       31.57       33.33      7.29 o
   6 -14   3       72.96       79.42     10.86 o
   1 -13   3      180.44      158.07     13.28 o
   2 -13   3      195.52      221.22     15.01 o
   3 -13   3       94.11       99.79     12.01 o
   4 -13   3        0.10        0.58      4.26 o
   5 -13   3      102.37       89.54     11.41 o
   6 -13   3       25.22       24.46      7.26 o
   7 -13   3        0.02        5.79      6.08 o
   8 -13   3       21.81       22.30      7.69 o
   9 -13   3        1.29        6.05      5.24 o
  -1 -12   3      359.14      375.49     19.22 o
   0 -12   3        1.70       10.52      7.37 o
   1 -12   3       17.50       14.92      6.57 o
   2 -12   3       39.40       39.58      7.78 o
   3 -12   3      151.75      159.43     12.27 o
   4 -12   3        0.51        1.90      6.28 o
   5 -12   3      100.92       94.98      9.42 o
   6 -12   3       12.53       15.35      5.88 o
   7 -12   3      155.76      175.13     12.79 o
   8 -12   3        8.01        7.43      6.77 o
   9 -12   3        0.34        7.84      6.83 o
  -2 -11   3        3.45        7.29      3.51 o
  -1 -11   3       27.91       29.53      7.66 o
   0 -11   3      180.87      138.86     11.21 o
   1 -11   3       40.81       35.39      4.00 o
   2 -11   3      188.08      181.60     14.23 o
   3 -11   3      132.22      108.17      5.85 o
   4 -11   3      355.54      390.59     17.60 o
   5 -11   3        0.10        1.04      4.35 o
   6 -11   3       47.40       37.16      6.74 o
   7 -11   3        0.50        3.11      5.50 o
   8 -11   3      215.76      209.41     13.34 o
   9 -11   3      127.76      118.86     11.44 o
  10 -11   3       44.05       30.16     19.65 o
  11 -11   3       93.95       97.08     11.47 o
  -4 -10   3      287.38      327.70     11.97 o
  -3 -10   3        3.27        7.90      3.63 o
  -2 -10   3        2.36        6.53      3.72 o
  -1 -10   3      378.71      393.90     13.34 o
   0 -10   3       82.68       71.72      5.73 o
   1 -10   3      466.49      461.08     13.25 o
   2 -10   3       84.10       77.32      6.38 o
   3 -10   3       25.17       25.88      3.90 o
   4 -10   3      811.70      820.29     23.59 o
   5 -10   3       76.74       67.93      7.84 o
   6 -10   3        9.35        8.73      2.69 o
   7 -10   3        2.99        3.12      2.41 o
   8 -10   3       24.71       20.24      3.46 o
   9 -10   3       37.25       41.25     17.80 o
  10 -10   3      292.83      262.45     29.30 o
  11 -10   3       27.75       35.98      7.55 o
  -5  -9   3        8.46       15.49      5.25 o
  -4  -9   3      126.24      125.25      7.81 o
  -3  -9   3       84.52      112.93      7.42 o
  -2  -9   3       24.82       35.07      7.03 o
  -1  -9   3      429.12      413.99     14.20 o
   0  -9   3       29.35       31.29      5.40 o
   1  -9   3        3.77        7.58      3.37 o
   2  -9   3      260.36      239.42      7.24 o
   3  -9   3      517.79      469.02     15.70 o
   4  -9   3      410.26      398.53      8.88 o
   5  -9   3        8.43        8.56      2.88 o
   6  -9   3       12.16       18.62      3.35 o
   7  -9   3       73.61       66.45      4.52 o
   8  -9   3        5.55        7.86      3.06 o
   9  -9   3        8.64       15.53      6.94 o
  10  -9   3       17.87       15.97      3.48 o
  11  -9   3        3.51        6.04      5.42 o
  -6  -8   3       33.93       40.53      6.09 o
  -5  -8   3      177.17      180.07      9.12 o
  -4  -8   3      314.34      306.33     17.39 o
  -3  -8   3        0.23        5.40      4.33 o
  -2  -8   3       21.07       24.43      4.78 o
  -1  -8   3        9.88       10.32      3.65 o
   0  -8   3       26.93       23.68      8.90 o
   1  -8   3        0.30        4.31      3.76 o
   2  -8   3       43.63       47.62      4.36 o
   3  -8   3     1209.83     1177.22     20.71 o
   4  -8   3      300.95      293.84      7.41 o
   5  -8   3      295.57      271.64     13.51 o
   6  -8   3       26.25       23.25      3.05 o
   7  -8   3      108.85      103.00      5.58 o
   8  -8   3       19.80       17.80      3.59 o
   9  -8   3      785.26      763.59     14.76 o
  10  -8   3       20.00       20.31      4.93 o
  11  -8   3      142.89      162.25     14.32 o
  -7  -7   3      162.94      179.76      9.82 o
  -6  -7   3      161.24      155.28     10.99 o
  -5  -7   3      117.11      128.73      8.32 o
  -4  -7   3        0.67        7.31      4.94 o
  -3  -7   3      317.38      322.14      9.89 o
  -2  -7   3       40.31       54.53      5.63 o
  -1  -7   3       15.43       11.29      3.43 o
   0  -7   3      364.64      386.59     10.54 o
   1  -7   3      191.16      175.09      7.42 o
   2  -7   3       35.81       31.41      3.25 o
   3  -7   3       20.37       18.54      2.07 o
   4  -7   3     1298.68     1348.07     23.04 o
   5  -7   3      872.02      827.20     46.87 o
   6  -7   3      112.58      110.22      5.34 o
   7  -7   3       38.05       34.29      4.21 o
   8  -7   3      202.33      192.38      7.70 o
   9  -7   3       11.21       11.90      5.65 o
  10  -7   3      384.05      393.04     14.14 o
  11  -7   3      949.81      994.46     43.69 o
  -8  -6   3      332.63      327.41     17.77 o
  -7  -6   3       23.49       33.91      7.17 o
  -6  -6   3      110.26      123.14      8.02 o
  -5  -6   3       22.66       28.13      4.94 o
  -4  -6   3     1696.15     1712.60     21.05 o
  -3  -6   3       15.96       16.36      3.16 o
  -2  -6   3      302.55      297.02      9.89 o
  -1  -6   3       89.09       80.53      4.66 o
   0  -6   3        1.01        1.89      2.16 o
   1  -6   3     2000.27     2009.73     28.55 o
   2  -6   3      604.76      587.38     11.23 o
   3  -6   3     2299.94     2309.22     51.07 o
   4  -6   3     1607.88     1685.79     29.64 o
   5  -6   3      190.98      180.38     14.30 o
   6  -6   3       75.27       81.20      5.06 o
   7  -6   3       32.85       20.15      3.41 o
   8  -6   3       71.06       65.58     11.26 o
   9  -6   3      251.04      264.42      9.30 o
  10  -6   3        3.48        3.81      2.98 o
  11  -6   3        9.77        6.14      5.24 o
  -9  -5   3      262.10      265.97     10.84 o
  -8  -5   3        9.59       13.14      4.41 o
  -7  -5   3      427.18      428.87     12.51 o
  -6  -5   3      991.51      966.84     21.28 o
  -5  -5   3       86.83       86.76      7.02 o
  -4  -5   3       93.75       84.48      3.03 o
  -3  -5   3        5.12       11.25      3.67 o
  -2  -5   3      676.32      659.08     18.64 o
  -1  -5   3      364.54      362.35     13.42 o
   0  -5   3     3133.33     3348.19     35.00 o
   1  -5   3      676.30      665.30     10.10 o
   2  -5   3        0.34        1.82      1.64 o
   3  -5   3     2775.27     2815.63     33.99 o
   4  -5   3       41.96       58.61      3.98 o
   5  -5   3     1649.03     1596.20     88.76 o
   6  -5   3      320.97      329.20     11.09 o
   7  -5   3      159.55      166.02      9.97 o
   8  -5   3      101.19      117.17      7.21 o
   9  -5   3       18.75       20.21      4.27 o
  10  -5   3      355.87      362.44     15.92 o
  11  -5   3      189.17      174.07     13.18 o
  -9  -4   3        0.83        6.45      3.94 o
  -8  -4   3      148.57      139.61      7.85 o
  -7  -4   3      734.33      744.52     14.83 o
  -6  -4   3      797.38      810.29     14.66 o
  -5  -4   3      166.32      167.50      7.53 o
  -4  -4   3      785.57      783.27     11.64 o
  -3  -4   3      477.91      490.96     11.82 o
  -2  -4   3     1198.21     1111.38     39.86 o
  -1  -4   3     1515.05     1656.99     13.63 o
   0  -4   3      872.45      973.03      7.68 o
   1  -4   3      646.00      703.48      8.01 o
   2  -4   3     1743.70     1699.40     12.63 o
   3  -4   3      111.66       91.70      3.36 o
   4  -4   3     1661.39     1895.34     52.00 o
   5  -4   3       44.12       33.26      3.61 o
   6  -4   3        1.17        4.69      3.76 o
   7  -4   3      401.01      376.58     10.83 o
   8  -4   3      422.25      404.99     11.22 o
   9  -4   3      477.16      456.36     31.33 o
  10  -4   3        3.19        8.69      5.33 o
  11  -4   3       38.84       49.66      6.09 o
 -10  -3   3      311.21      338.02     11.74 o
  -9  -3   3        3.34        5.27      3.54 o
  -8  -3   3      467.03      455.55     11.98 o
  -7  -3   3      291.93      270.03      9.00 o
  -6  -3   3      960.98      939.12     17.08 o
  -5  -3   3     1798.87     1758.74     29.14 o
  -4  -3   3       53.28       57.16      3.99 o
  -3  -3   3     3487.95     3697.80     45.45 o
  -2  -3   3      167.97      156.16      3.83 o
  -1  -3   3      796.89      750.72      7.23 o
   0  -3   3     2789.54     2813.13     40.88 o
   1  -3   3      149.01      125.68      3.07 o
   2  -3   3      314.48      295.37      6.18 o
   3  -3   3     2117.24     2314.41     16.63 o
   4  -3   3      819.22      855.21     13.67 o
   5  -3   3      259.44      260.25      9.51 o
   6  -3   3      275.09      286.13      8.92 o
   7  -3   3      307.77      327.61     15.27 o
   8  -3   3      102.63       96.36     10.05 o
   9  -3   3      284.32      279.02     10.07 o
  10  -3   3        0.09        4.33      3.50 o
  11  -3   3       22.02       25.48      4.98 o
 -11  -2   3       58.06       83.66      6.94 o
 -10  -2   3       41.72       53.04     11.13 o
  -9  -2   3        9.44        7.40      3.38 o
  -8  -2   3      962.33     1000.11     56.90 o
  -7  -2   3       76.12       84.78      6.32 o
  -6  -2   3      432.70      427.52     12.36 o
  -5  -2   3       63.93       60.55      4.25 o
  -4  -2   3      297.68      251.71      4.40 o
  -3  -2   3      835.75      863.58      7.97 o
  -2  -2   3     3076.43     3055.35     13.08 o
  -1  -2   3       47.47       50.08      1.74 o
   0  -2   3      480.02      523.10      7.01 o
   1  -2   3      170.83      142.80      3.74 o
   2  -2   3       93.99      129.62      2.98 o
   3  -2   3      172.30      172.70     11.96 o
   4  -2   3     1343.03     1311.95     24.92 o
   5  -2   3        4.88       15.84      5.98 o
   6  -2   3        0.43        3.89      4.03 o
   7  -2   3       80.67       88.29      7.02 o
   8  -2   3      271.23      260.04     20.11 o
   9  -2   3      151.43      152.24      8.24 o
  10  -2   3       92.27       88.70     11.61 o
 -11  -1   3      162.30      170.00      8.53 o
 -10  -1   3       13.90       16.49      4.94 o
  -9  -1   3      155.15      184.56      8.40 o
  -8  -1   3      665.02      660.03     12.96 o
  -7  -1   3      283.89      268.62      8.43 o
  -6  -1   3        8.71       12.85      2.84 o
  -5  -1   3      264.66      246.60      4.28 o
  -4  -1   3     3012.95     3319.06     46.28 o
  -3  -1   3        0.33        3.40      0.74 o
  -2  -1   3      565.29      538.38     10.23 o
  -1  -1   3     1201.40     1145.15     15.96 o
   0  -1   3     1143.11     1209.27     10.66 o
   1  -1   3     1136.46     1081.24     13.97 o
   2  -1   3      455.13      475.77      6.04 o
   3  -1   3     1576.01     1519.50     19.54 o
   4  -1   3       20.27       20.52      3.35 o
   5  -1   3      793.68      766.05     16.37 o
   6  -1   3       35.63       40.37      5.09 o
   7  -1   3      265.35      249.84     13.03 o
   8  -1   3       21.41       20.42      4.27 o
   9  -1   3       34.31       38.89      5.53 o
  10  -1   3      428.02      471.49     14.75 o
 -12   0   3        3.44        4.78      3.01 o
 -11   0   3      177.58      165.82     14.72 o
 -10   0   3       54.04       46.94      4.99 o
  -9   0   3       72.73       90.02      6.31 o
  -8   0   3       21.05       24.11      4.17 o
  -7   0   3      160.88      180.72      7.13 o
  -6   0   3      782.93      790.09     10.78 o
  -5   0   3       47.65       33.65      1.37 o
  -4   0   3     3624.16     3814.03     26.84 o
  -3   0   3      360.07      400.75      3.04 o
  -2   0   3     2736.29     2648.74     25.84 o
  -1   0   3      609.46      595.27      5.13 o
   0   0   3    27678.23    28129.88    227.61 o
   1   0   3     3775.35     3912.34     33.50 o
   2   0   3      406.59      378.55      5.34 o
   3   0   3      234.96      229.98      5.57 o
   4   0   3       31.51       38.54      3.12 o
   5   0   3       89.58       91.94      4.22 o
   6   0   3      643.29      628.96     12.96 o
   7   0   3       43.52       43.72      3.20 o
   8   0   3      124.08      130.63      7.91 o
   9   0   3       90.27       80.10      7.60 o
 -12   1   3      284.90      297.71     10.94 o
 -11   1   3       30.95       40.23      5.30 o
 -10   1   3      209.66      204.33     21.39 o
  -9   1   3       10.17        8.72      3.43 o
  -8   1   3      901.88      922.65     18.77 o
  -7   1   3      309.21      294.55      6.89 o
  -6   1   3       61.88       60.10      1.97 o
  -5   1   3      849.04      913.66      6.89 o
  -4   1   3        1.12        4.14      0.66 o
  -3   1   3     8892.37     9260.69     56.65 o
  -2   1   3        0.17        1.36      0.69 o
  -1   1   3      431.30      476.38      4.06 o
   0   1   3     2987.29     3092.91     17.67 o
   1   1   3       73.73       75.08      2.45 o
   2   1   3     1555.19     1720.53     17.22 o
   3   1   3       77.06       78.83      3.46 o
   4   1   3       29.38       37.36      4.13 o
   5   1   3     2222.33     2257.73     53.49 o
   6   1   3      123.64      115.62      4.27 o
   7   1   3        4.75        8.63      4.31 o
   8   1   3      192.95      202.98     10.63 o
   9   1   3      102.63       87.01      9.61 o
 -12   2   3        0.50        8.21      4.18 o
 -11   2   3      528.55      490.93     11.96 o
 -10   2   3      194.24      167.86      8.41 o
  -9   2   3       19.69       31.17      5.82 o
  -8   2   3       21.83       20.86      2.09 o
  -7   2   3       14.67       20.26      1.88 o
  -6   2   3     1261.16     1213.09     13.68 o
  -5   2   3      146.07      121.49      2.19 o
  -4   2   3     1521.14     1566.19     11.14 o
  -3   2   3     3566.21     3711.84     11.99 o
  -2   2   3     3166.26     3184.70     12.30 o
  -1   2   3     2099.07     2226.33      8.66 o
   0   2   3     1073.79     1142.26      6.72 o
   1   2   3     3768.66     4135.37     29.75 o
   2   2   3     3279.21     3436.95     46.95 o
   3   2   3      143.43      137.34      5.42 o
   4   2   3      823.18      783.57     12.74 o
   5   2   3        0.18        2.47      2.42 o
   6   2   3      821.58      816.91     16.60 o
   7   2   3      114.11      129.53     10.39 o
   8   2   3       25.87       30.21      6.21 o
 -13   3   3       29.71       32.51      6.37 o
 -12   3   3       20.74       18.45      3.94 o
 -11   3   3        1.24        3.83      2.47 o
 -10   3   3       81.91       78.97      4.91 o
  -9   3   3      470.52      451.12     13.17 o
  -8   3   3     2327.97     2372.58     35.61 o
  -7   3   3      232.89      239.85      7.76 o
  -6   3   3     3219.73     3249.37     52.16 o
  -5   3   3        0.83        1.58      0.80 o
  -4   3   3        0.41        2.44      1.20 o
  -3   3   3        2.04        4.81      0.97 o
  -2   3   3       11.32       22.42      1.37 o
  -1   3   3     1590.71     1678.79     12.17 o
   0   3   3     2140.56     2432.16     20.44 o
   1   3   3      902.72      802.41     16.02 o
   2   3   3      262.38      269.52      9.03 o
   3   3   3     1264.24     1327.78     18.66 o
   4   3   3     1721.36     1763.74     28.61 o
   5   3   3        3.06        8.15      2.06 o
   6   3   3      106.36      103.70      7.24 o
   7   3   3      670.28      690.25     25.01 o
   8   3   3       25.61       29.63      6.54 o
 -13   4   3       30.35       38.77      6.80 o
 -12   4   3        3.23        7.39      3.21 o
 -11   4   3      180.46      186.16      7.39 o
 -10   4   3      212.16      206.38      7.42 o
  -9   4   3     2118.43     2158.52     41.03 o
  -8   4   3      630.17      651.00     12.98 o
  -7   4   3      482.10      467.52      7.24 o
  -6   4   3       19.83       20.03      1.29 o
  -5   4   3       55.98       58.59      1.68 o
  -4   4   3      303.92      294.86      3.92 o
  -3   4   3        0.54        3.11      0.85 o
  -2   4   3      597.94      562.12      8.00 o
  -1   4   3       76.52       87.73      2.75 o
   0   4   3       82.17      106.68      2.98 o
   1   4   3       43.55       36.81      2.78 o
   2   4   3       96.97      103.58      4.48 o
   3   4   3       60.09       54.60      3.73 o
   4   4   3       21.52       28.84      5.62 o
   5   4   3       12.69       26.07      5.20 o
   6   4   3        4.33        4.58      4.76 o
   7   4   3       18.16       15.35     10.83 o
 -13   5   3      136.64      163.78      8.23 o
 -12   5   3      197.59      205.89      7.77 o
 -11   5   3        8.28        5.57      2.65 o
 -10   5   3      956.01      961.16     14.27 o
  -9   5   3      100.61      111.34      7.81 o
  -8   5   3      215.94      205.24      5.01 o
  -7   5   3      209.95      187.04      4.30 o
  -6   5   3      148.31      146.02      3.79 o
  -5   5   3       61.84       51.87      1.28 o
  -4   5   3      379.67      443.79      4.44 o
  -3   5   3      446.89      443.53      4.86 o
  -2   5   3     1937.07     2123.52     66.20 o
  -1   5   3      131.72      135.19      3.27 o
   0   5   3     1034.62     1120.84     17.45 o
   1   5   3      383.11      382.70      8.05 o
   2   5   3      298.82      278.14      6.61 o
   3   5   3      149.54      131.29      4.83 o
   4   5   3        0.94        3.24      3.88 o
   5   5   3      101.56      100.40     12.16 o
   6   5   3        7.87       10.76      5.35 o
 -13   6   3       61.65       65.02      5.02 o
 -12   6   3       13.87       16.09      7.52 o
 -11   6   3      132.47      123.98      6.11 o
 -10   6   3      311.71      311.02     10.66 o
  -9   6   3      147.45      153.99      7.92 o
  -8   6   3      303.28      299.06      5.35 o
  -7   6   3      333.90      323.86      6.72 o
  -6   6   3        6.42       15.06      1.77 o
  -5   6   3      521.27      561.58     12.82 o
  -4   6   3      267.63      297.90     10.33 o
  -3   6   3      485.86      440.35      8.74 o
  -2   6   3       90.60       85.94      4.17 o
  -1   6   3      384.03      355.48      9.35 o
   0   6   3      590.06      621.14     11.07 o
   1   6   3       66.71       66.43      3.96 o
   2   6   3      202.58      201.90      6.76 o
   3   6   3       80.35       77.77      6.46 o
   4   6   3        3.14        6.30      4.41 o
   5   6   3      122.02      134.04     18.77 o
 -13   7   3       66.43       60.64      7.84 o
 -12   7   3      158.11      169.48     10.34 o
 -11   7   3       14.78       14.38      3.40 o
 -10   7   3       81.88       77.34     10.33 o
  -9   7   3      266.65      269.95     20.38 o
  -8   7   3       83.97       79.55      3.42 o
  -7   7   3       33.31       31.60      4.78 o
  -6   7   3      160.56      155.98      7.27 o
  -5   7   3       47.53       53.09      4.93 o
  -4   7   3      537.29      513.89     12.49 o
  -3   7   3      195.25      183.17      4.60 o
  -2   7   3      253.01      235.89      9.55 o
  -1   7   3       31.88       34.78      5.59 o
   0   7   3       82.02       82.82      5.66 o
   1   7   3      103.58       96.78      6.19 o
   2   7   3       15.08       14.78      3.86 o
   3   7   3      157.84      160.32     10.83 o
   4   7   3      194.64      186.74     11.54 o
 -13   8   3       17.59       27.83      6.34 o
 -12   8   3        0.80        1.15      3.46 o
 -11   8   3      133.44      147.21      9.71 o
 -10   8   3        1.43        3.26      4.38 o
  -9   8   3       18.68       21.43      4.47 o
  -8   8   3        3.56        5.68      3.60 o
  -7   8   3      663.41      684.70     17.14 o
  -6   8   3       69.11       74.13      5.23 o
  -5   8   3        3.90        4.88      4.05 o
  -4   8   3       79.69       68.38     10.70 o
  -3   8   3      542.00      560.33     16.49 o
  -2   8   3      711.55      700.54     15.96 o
  -1   8   3      130.22      123.50      5.58 o
   0   8   3      296.36      281.64      9.12 o
   1   8   3      222.18      221.12      9.22 o
   2   8   3        2.75        4.74      4.32 o
   3   8   3        5.08        7.95      4.27 o
 -13   9   3       11.21       12.82      5.30 o
 -12   9   3       75.33       79.71      9.48 o
 -11   9   3       15.91       17.57     10.11 o
 -10   9   3      201.94      225.51     11.47 o
  -9   9   3      368.83      362.47     14.09 o
  -8   9   3      281.44      267.05     11.78 o
  -7   9   3       69.51       73.13      5.90 o
  -6   9   3        1.64        3.53      3.47 o
  -5   9   3       47.50       45.21      6.67 o
  -4   9   3      620.64      628.48     15.63 o
  -3   9   3      118.32      104.95      7.52 o
  -2   9   3        4.27        7.20      4.78 o
  -1   9   3       26.78       35.75      7.65 o
   0   9   3      208.49      228.77      6.71 o
   1   9   3       48.10       46.62      3.59 o
   2   9   3      266.62      288.13     10.78 o
 -12  10   3       69.74       58.11     19.30 o
 -11  10   3        1.88        2.74      2.65 o
 -10  10   3      159.29      170.72     10.83 o
  -9  10   3        4.55        6.77      4.49 o
  -8  10   3      336.87      312.00     14.26 o
  -7  10   3      370.08      370.91     14.49 o
  -6  10   3      167.38      179.77      9.56 o
  -5  10   3       59.91       60.78      5.70 o
  -4  10   3       39.34       37.80      5.03 o
  -3  10   3      458.48      472.90     13.67 o
  -2  10   3       46.43       51.34      7.46 o
  -1  10   3      100.19      100.79      6.46 o
   0  10   3       33.20       29.96      7.58 o
   1  10   3       23.30       20.40      7.66 o
 -12  11   3        0.87        0.72      3.57 o
 -11  11   3       58.89       68.97      9.05 o
 -10  11   3      263.93      274.43     14.14 o
  -9  11   3        2.48        5.76      3.05 o
  -8  11   3       32.00       30.57      6.63 o
  -7  11   3       23.93       14.12      5.56 o
  -6  11   3       64.29       61.02      7.84 o
  -5  11   3      175.35      180.77     12.59 o
  -4  11   3      273.47      260.69     14.89 o
  -3  11   3      130.36      114.80     10.23 o
  -2  11   3       37.06       37.54      8.82 o
 -11  12   3        0.30        6.31      4.72 o
 -10  12   3       15.44       19.65      4.98 o
  -9  12   3        0.02        4.03      3.80 o
  -8  12   3      348.09      356.42     16.56 o
  -7  12   3       73.09       59.03      8.01 o
  -6  12   3      171.17      155.36     11.47 o
  -5  12   3      247.34      223.70     14.35 o
  -4  12   3        2.08        6.34      4.47 o
  -3  12   3       22.76       27.89      6.65 o
  -2  12   3      123.52      136.52     12.56 o
  -9  13   3      152.08      191.12     13.66 o
  -8  13   3      255.31      245.04     14.14 o
  -7  13   3       65.60       54.53      8.38 o
  -6  13   3       63.26       56.03     10.54 o
  -5  13   3       34.37       31.17      6.89 o
   1 -13   4      434.58      468.48     21.35 o
   2 -13   4        6.45        4.55      7.37 o
   3 -13   4        1.34       11.78      5.91 o
   4 -13   4       66.45       69.28     10.77 o
   5 -13   4        2.69        9.22      4.93 o
   6 -13   4       19.56       16.45      5.99 o
   7 -13   4        0.79        2.94      4.44 o
   8 -13   4       64.38       76.69     10.89 o
  -1 -12   4      137.16      165.53     13.91 o
   0 -12   4        0.99        6.74      7.06 o
   1 -12   4       69.17       65.91     10.31 o
   2 -12   4       85.54      107.77     10.77 o
   3 -12   4        6.12       16.82      6.83 o
   4 -12   4        5.57        6.25      6.60 o
   5 -12   4        0.33        8.64      4.75 o
   6 -12   4        3.07        3.26      4.23 o
   7 -12   4       50.64       50.10      8.04 o
   8 -12   4      158.63      177.17     14.23 o
   9 -12   4       35.94       38.52      8.12 o
  -3 -11   4      145.73      172.16     13.08 o
  -2 -11   4        0.02        1.84      2.79 o
  -1 -11   4       97.17       76.54     10.05 o
   0 -11   4       15.60       15.96      6.89 o
   1 -11   4       29.36       18.67      5.91 o
   2 -11   4        0.60        0.00      4.96 o
   3 -11   4       32.10       25.11      3.60 o
   4 -11   4      116.12      100.79      5.61 o
   5 -11   4        2.79        8.67      3.13 o
   6 -11   4        1.28        4.12      4.58 o
   7 -11   4       18.68       16.88      8.18 o
   8 -11   4        3.78        3.54      4.61 o
   9 -11   4       23.30       29.56      9.16 o
  10 -11   4       29.87       30.74     18.32 o
  -4 -10   4       43.31       43.71      6.04 o
  -3 -10   4      530.96      561.58     14.48 o
  -2 -10   4        8.85        4.67      3.03 o
  -1 -10   4      330.47      303.98      9.96 o
   0 -10   4       21.27       16.74      3.89 o
   1 -10   4       80.62       67.05      4.67 o
   2 -10   4      260.23      254.77      8.53 o
   3 -10   4        0.11        2.26      2.72 o
   4 -10   4       20.69       25.71      3.64 o
   5 -10   4      127.91      126.69      6.08 o
   6 -10   4       87.27       81.59      8.70 o
   7 -10   4      280.60      279.44     15.67 o
   8 -10   4        4.97        3.57      2.81 o
   9 -10   4       85.53       70.82      5.86 o
  10 -10   4       99.53      115.67     11.52 o
  -5  -9   4        0.66        3.10      3.01 o
  -4  -9   4       18.11       21.85      4.57 o
  -3  -9   4        4.03        5.19      3.76 o
  -2  -9   4      136.52      142.63      7.28 o
  -1  -9   4      822.44      735.13     14.17 o
   0  -9   4      181.31      175.47     11.54 o
   1  -9   4        0.44        2.50      2.93 o
   2  -9   4       16.51       22.85     13.93 o
   3  -9   4      748.22      806.20     19.13 o
   4  -9   4       64.51       64.09      4.54 o
   5  -9   4     1097.22     1068.58     23.62 o
   6  -9   4      451.18      457.09     10.14 o
   7  -9   4       34.46       27.22      3.54 o
   8  -9   4      196.81      179.08      8.76 o
   9  -9   4      296.95      300.59     15.61 o
  10  -9   4       20.07       15.84      6.45 o
  11  -9   4       17.54       29.48      7.56 o
  -6  -8   4        1.55        6.13      4.64 o
  -5  -8   4       11.88       15.04      4.46 o
  -4  -8   4      240.39      246.59      9.43 o
  -3  -8   4      122.81      113.67      6.58 o
  -2  -8   4        1.78        4.74      3.36 o
  -1  -8   4      159.45      186.70      7.77 o
   0  -8   4      155.33      142.32      6.77 o
   1  -8   4        8.75        7.93      3.69 o
   2  -8   4       13.14       14.38      3.45 o
   3  -8   4      349.60      365.02     13.51 o
   4  -8   4       27.24       25.75      4.06 o
   5  -8   4      482.58      463.02     16.51 o
   6  -8   4        3.46        5.64      2.89 o
   7  -8   4       87.96       70.66      5.56 o
   8  -8   4      174.71      179.66      7.79 o
   9  -8   4       15.98       15.67      3.76 o
  10  -8   4       10.82        8.35      4.52 o
  11  -8   4       60.97       62.89      6.77 o
  -7  -7   4        0.01        3.67      3.11 o
  -6  -7   4       78.93       77.39      6.66 o
  -5  -7   4       39.52       47.61      5.86 o
  -4  -7   4      219.06      224.46      8.59 o
  -3  -7   4        2.27        2.56      3.50 o
  -2  -7   4      273.19      232.59      9.19 o
  -1  -7   4       37.35       38.68      4.89 o
   0  -7   4      689.15      676.42     14.52 o
   1  -7   4      170.13      171.65      7.33 o
   2  -7   4        8.75        9.78      3.48 o
   3  -7   4       70.96       93.15      6.06 o
   4  -7   4      282.11      285.77     18.39 o
   5  -7   4      537.40      573.63     20.44 o
   6  -7   4       53.83       57.90      5.45 o
   7  -7   4      111.58       99.92      7.05 o
   8  -7   4      149.39      136.16      6.99 o
   9  -7   4       10.07       10.05      4.02 o
  10  -7   4        4.05        2.07      2.85 o
  11  -7   4        0.30        3.87      3.04 o
  -8  -6   4       28.15       28.84      5.70 o
  -7  -6   4      106.79       96.34      9.45 o
  -6  -6   4        0.85        1.21      4.61 o
  -5  -6   4     1053.47     1038.14     23.62 o
  -4  -6   4      135.36      123.99      6.59 o
  -3  -6   4     1073.12      996.33     17.04 o
  -2  -6   4       84.94       85.53      5.49 o
  -1  -6   4      597.02      639.92     14.25 o
   0  -6   4      792.88      838.06     16.81 o
   1  -6   4       90.21       89.23      5.10 o
   2  -6   4     1649.24     1642.31     43.30 o
   3  -6   4      969.71      981.45     28.23 o
   4  -6   4      136.21      118.75      7.36 o
   5  -6   4       35.95       36.23      4.58 o
   6  -6   4       76.82       84.28      6.12 o
   7  -6   4       44.36       41.85      4.69 o
   8  -6   4       82.69       80.91      6.16 o
   9  -6   4       35.15       38.87      5.56 o
  10  -6   4       26.78       29.71      4.70 o
  11  -6   4      188.20      196.99      9.91 o
  -9  -5   4       12.14        6.99      3.56 o
  -8  -5   4      201.56      182.10      8.97 o
  -7  -5   4       15.42       14.32      4.25 o
  -6  -5   4      652.69      653.77     13.59 o
  -5  -5   4      347.86      350.29      9.95 o
  -4  -5   4       38.90       38.26      4.39 o
  -3  -5   4       62.66       74.86      5.55 o
  -2  -5   4      355.92      360.75     11.59 o
  -1  -5   4      399.99      395.14     13.89 o
   0  -5   4       76.99       89.42      6.14 o
   1  -5   4      389.92      421.44     12.99 o
   2  -5   4     1779.72     1935.64     34.11 o
   3  -5   4      210.15      202.01      7.85 o
   4  -5   4       75.97       72.19      5.13 o
   5  -5   4        0.00        3.73      3.62 o
   6  -5   4      159.67      162.12      7.76 o
   7  -5   4        0.77        1.68      3.45 o
   8  -5   4       80.72       85.77      8.56 o
   9  -5   4        1.85        5.09      3.68 o
  10  -5   4      456.76      459.74     19.10 o
  11  -5   4       97.58      110.14      7.58 o
  -9  -4   4       58.95       51.85      5.74 o
  -8  -4   4      149.77      159.05     10.07 o
  -7  -4   4        1.73        6.96      3.63 o
  -6  -4   4       75.89       74.79      5.60 o
  -5  -4   4     2381.59     2355.40     23.91 o
  -4  -4   4      179.83      172.59      7.09 o
  -3  -4   4     1487.28     1528.23     28.09 o
  -2  -4   4        1.99        0.55      1.65 o
  -1  -4   4        0.49        2.52      1.56 o
   0  -4   4      824.37      846.24     10.06 o
   1  -4   4     1142.18     1044.94     20.81 o
   2  -4   4      327.25      339.22     12.42 o
   3  -4   4        1.93        0.73      2.50 o
   4  -4   4       20.21       32.44      5.85 o
   5  -4   4      566.68      537.88     18.78 o
   6  -4   4      171.26      160.46     10.92 o
   7  -4   4       89.77       93.16      6.56 o
   8  -4   4        2.09        2.91      3.41 o
   9  -4   4      138.92      123.87      7.84 o
  10  -4   4      123.79      126.39     12.17 o
 -10  -3   4      203.78      211.13     11.21 o
  -9  -3   4      298.22      293.56     10.12 o
  -8  -3   4       53.16       60.99      5.93 o
  -7  -3   4       53.72       59.24      5.49 o
  -6  -3   4       49.32       46.64      4.69 o
  -5  -3   4       81.16       63.26      2.49 o
  -4  -3   4      731.86      752.40     21.61 o
  -3  -3   4      193.24      154.40      4.23 o
  -2  -3   4     4156.55     4168.94     56.91 o
  -1  -3   4     4703.89     5023.19     47.92 o
   0  -3   4       79.59       76.94      2.85 o
   1  -3   4      170.68      175.82      4.32 o
   2  -3   4     3486.48     3701.11     55.54 o
   3  -3   4        2.27        5.38      3.20 o
   4  -3   4        0.41        5.30      3.58 o
   5  -3   4       22.60       13.37      3.63 o
   6  -3   4      115.07      102.31      6.84 o
   7  -3   4       33.07       36.02      5.65 o
   8  -3   4      277.20      279.44     15.10 o
   9  -3   4      276.65      263.60     15.01 o
  10  -3   4       82.36       73.80      6.45 o
 -11  -2   4       37.69       31.16      4.85 o
 -10  -2   4      513.56      523.33     14.30 o
  -9  -2   4      241.02      230.53     13.73 o
  -8  -2   4        0.61        2.77      3.71 o
  -7  -2   4      269.53      268.83     14.76 o
  -6  -2   4      419.41      412.09     12.71 o
  -5  -2   4      802.67      818.91     11.90 o
  -4  -2   4      389.43      372.65      4.82 o
  -3  -2   4       38.03       35.11      1.90 o
  -2  -2   4        9.08       18.07      1.25 o
  -1  -2   4      509.92      440.31      4.70 o
   0  -2   4      125.44      130.79      2.70 o
   1  -2   4      250.41      229.13      3.95 o
   2  -2   4       13.38       14.69      2.40 o
   3  -2   4      220.87      255.78      7.72 o
   4  -2   4      518.78      485.88     12.15 o
   5  -2   4      809.19      806.62     17.19 o
   6  -2   4      138.08      110.31      6.47 o
   7  -2   4     3942.94     4114.57     34.78 o
   8  -2   4        3.69        5.67      2.55 o
   9  -2   4        5.44        3.09      3.39 o
  10  -2   4        0.01        4.31      3.42 o
 -11  -1   4        6.80        8.48      4.17 o
 -10  -1   4       16.39       13.86      4.38 o
  -9  -1   4      384.47      351.14      9.91 o
  -8  -1   4       46.15       38.62      9.09 o
  -7  -1   4      163.63      159.99      6.63 o
  -6  -1   4      366.98      353.89      7.34 o
  -5  -1   4      239.92      225.99      5.47 o
  -4  -1   4     1181.65     1268.33     12.41 o
  -3  -1   4      340.00      275.51      3.85 o
  -2  -1   4      665.22      609.18      5.47 o
  -1  -1   4     3585.78     3626.10     17.20 o
   0  -1   4     1604.94     1592.55     10.09 o
   1  -1   4     3024.01     3197.71     33.01 o
   2  -1   4      103.52       92.20      4.61 o
   3  -1   4       29.46       37.47      3.79 o
   4  -1   4     1073.24     1070.78     21.61 o
   5  -1   4        4.61       11.40      4.34 o
   6  -1   4      433.14      405.09      9.36 o
   7  -1   4       69.79       67.58      4.22 o
   8  -1   4        0.95        3.69      3.56 o
   9  -1   4       25.42       24.33      4.89 o
 -12   0   4       27.19       23.60      4.84 o
 -11   0   4       15.44       12.79      4.06 o
 -10   0   4      370.67      356.55     10.16 o
  -9   0   4      250.34      235.06      8.08 o
  -8   0   4      103.45      111.16      6.03 o
  -7   0   4      272.87      261.98      6.35 o
  -6   0   4     1379.27     1368.04     16.44 o
  -5   0   4     1725.86     1853.36     22.14 o
  -4   0   4     1275.88     1214.12      6.99 o
  -3   0   4      758.01      744.63      8.86 o
  -2   0   4     1262.09     1260.27      6.52 o
  -1   0   4      939.80     1006.90      9.40 o
   0   0   4       51.51       60.78      1.92 o
   1   0   4      417.09      406.31      5.69 o
   2   0   4       30.75       44.64      2.99 o
   3   0   4      309.46      274.56      6.79 o
   4   0   4        4.28        4.74      2.53 o
   5   0   4        9.98       10.03      3.22 o
   6   0   4      876.93      852.04     22.24 o
   7   0   4        0.05        0.14      3.25 o
   8   0   4        7.97       12.82      5.42 o
   9   0   4       95.48       88.22     14.95 o
 -12   1   4       52.67       42.06      5.77 o
 -11   1   4      267.56      268.83     17.33 o
 -10   1   4      322.90      308.17      9.19 o
  -9   1   4       75.23       98.58      5.67 o
  -8   1   4       29.38       27.86      2.20 o
  -7   1   4     2086.67     2007.94     20.72 o
  -6   1   4      115.83      119.31      3.36 o
  -5   1   4     1531.52     1706.13     18.73 o
  -4   1   4      194.22      176.10      1.98 o
  -3   1   4      264.04      251.28      4.48 o
  -2   1   4     1696.47     1745.40      9.47 o
  -1   1   4       85.34       70.22      1.75 o
   0   1   4       84.78       79.38      2.40 o
   1   1   4     1043.07     1092.06     15.07 o
   2   1   4       43.47       40.87      3.05 o
   3   1   4        9.38        9.01      2.31 o
   4   1   4        5.15        8.16      2.94 o
   5   1   4      939.90      966.69     11.82 o
   6   1   4       22.73       22.99      2.94 o
   7   1   4       15.36       14.80      4.48 o
   8   1   4      128.24      134.94      8.76 o
 -13   2   4       70.31       73.75      9.19 o
 -12   2   4      189.97      200.40      8.55 o
 -11   2   4        3.70        9.24      2.91 o
 -10   2   4      113.36      117.64      6.32 o
  -9   2   4        5.76        5.44      3.05 o
  -8   2   4      159.31      177.02      3.77 o
  -7   2   4       94.56       80.75      2.50 o
  -6   2   4       56.14       52.01      1.82 o
  -5   2   4      604.64      623.32      5.09 o
  -4   2   4     5149.82     5366.12     30.10 o
  -3   2   4       75.94       62.77      1.46 o
  -2   2   4     2147.78     2133.35     10.10 o
  -1   2   4      645.18      642.99      6.72 o
   0   2   4     3743.65     3979.16     28.97 o
   1   2   4        6.91        8.42      1.93 o
   2   2   4        1.23        2.79      1.93 o
   3   2   4      566.83      594.49     11.09 o
   4   2   4       18.13       16.47      2.86 o
   5   2   4        0.63        2.67      3.15 o
   6   2   4       60.56       65.69      6.07 o
   7   2   4        0.68        5.01      3.60 o
   8   2   4       58.72       53.29     12.33 o
 -13   3   4       16.22       16.33      5.30 o
 -12   3   4      177.25      168.54     10.08 o
 -11   3   4        3.48        8.41      3.17 o
 -10   3   4        5.08        5.85      2.92 o
  -9   3   4      283.57      274.95      7.33 o
  -8   3   4      211.38      209.82      4.75 o
  -7   3   4      278.91      292.09      6.38 o
  -6   3   4     1050.43     1062.98     19.70 o
  -5   3   4      746.97      708.13      9.51 o
  -4   3   4       32.83       46.56      1.70 o
  -3   3   4     2158.63     2018.32     12.26 o
  -2   3   4      136.54      160.23      3.06 o
  -1   3   4      150.86      165.44      4.17 o
   0   3   4      325.45      323.66      6.99 o
   1   3   4      607.47      605.36     11.06 o
   2   3   4      215.58      215.25      6.69 o
   3   3   4      256.15      256.19      7.18 o
   4   3   4      230.81      231.65      6.40 o
   5   3   4       10.98       15.40      4.63 o
   6   3   4      125.66      126.50     10.04 o
   7   3   4      513.50      512.16     23.95 o
 -13   4   4      306.31      310.24     15.04 o
 -12   4   4       11.60       11.31      3.17 o
 -11   4   4      308.71      306.38      8.60 o
 -10   4   4      307.85      321.65      8.28 o
  -9   4   4      130.02      127.02      4.22 o
  -8   4   4       12.33       14.01      2.47 o
  -7   4   4      135.84      128.64      3.46 o
  -6   4   4       87.00       73.99      2.40 o
  -5   4   4      222.50      220.63      4.08 o
  -4   4   4        0.23        3.53      1.14 o
  -3   4   4       24.85       35.93      1.93 o
  -2   4   4     1511.30     1560.13     13.35 o
  -1   4   4     1057.97     1202.98     32.54 o
   0   4   4       35.56       32.19      3.42 o
   1   4   4        3.58        3.95      2.55 o
   2   4   4       24.98       29.63      3.97 o
   3   4   4      764.31      715.97     10.31 o
   4   4   4      253.35      232.53      6.35 o
   5   4   4        0.42        4.51      3.93 o
   6   4   4       48.98       42.46      6.05 o
 -13   5   4        0.00        2.16      3.02 o
 -12   5   4       43.93       43.53      4.01 o
 -11   5   4       67.61       68.43      4.44 o
 -10   5   4      360.14      348.52      8.29 o
  -9   5   4     1576.53     1632.89     25.92 o
  -8   5   4     3162.42     3318.39     43.74 o
  -7   5   4      234.37      233.69      5.84 o
  -6   5   4      519.89      548.89      9.79 o
  -5   5   4      112.44      104.92      2.78 o
  -4   5   4      955.90      974.70     12.53 o
  -3   5   4     2105.75     2191.55     34.26 o
  -2   5   4      220.55      231.91      5.64 o
  -1   5   4      136.67      155.10     12.78 o
   0   5   4      137.14      129.82      4.85 o
   1   5   4      281.75      276.86      7.39 o
   2   5   4      291.96      277.87      7.22 o
   3   5   4      305.79      317.92      7.56 o
   4   5   4        0.58        4.65      3.68 o
   5   5   4      108.19      112.65     10.88 o
   6   5   4        0.63        3.33      2.65 o
 -13   6   4        0.21        2.66      3.01 o
 -12   6   4      177.65      178.04      6.89 o
 -11   6   4       54.06       56.91      8.76 o
 -10   6   4       23.60       28.81      3.37 o
  -9   6   4      570.95      551.73     10.92 o
  -8   6   4      114.63      105.60      3.18 o
  -7   6   4      910.36      860.36     11.50 o
  -6   6   4      255.15      244.50      4.54 o
  -5   6   4       15.95       18.92      1.67 o
  -4   6   4      767.12      752.10     14.53 o
  -3   6   4        0.89        5.17      1.33 o
  -2   6   4      764.55      756.52     10.25 o
  -1   6   4      164.45      175.77      6.63 o
   0   6   4      802.22      781.59     17.88 o
   1   6   4       51.54       59.44      4.38 o
   2   6   4       40.46       52.16      3.91 o
   3   6   4      209.71      195.26     11.26 o
   4   6   4      216.40      209.79     11.90 o
   5   6   4        0.02        2.13      3.10 o
 -13   7   4        3.73       10.57      4.47 o
 -12   7   4       28.45       37.65      6.05 o
 -11   7   4      159.64      148.54      8.73 o
 -10   7   4      111.44      114.39      5.52 o
  -9   7   4        0.56        3.88      1.92 o
  -8   7   4      128.87      104.85      3.09 o
  -7   7   4        4.22        3.82      2.88 o
  -6   7   4      497.69      553.28     24.08 o
  -5   7   4       93.54       85.80      5.93 o
  -4   7   4      119.89      105.81      2.95 o
  -3   7   4      114.70      130.70      3.40 o
  -2   7   4      162.10      159.29      7.49 o
  -1   7   4        4.11        5.27      2.36 o
   0   7   4      477.17      447.32     11.15 o
   1   7   4       31.88       24.69      5.37 o
   2   7   4        1.71        2.53      2.70 o
   3   7   4      214.02      209.31     15.11 o
   4   7   4       20.07       14.64      6.00 o
 -11   8   4       28.35       32.35      5.53 o
 -10   8   4       16.60       18.50      8.76 o
  -9   8   4        0.09        1.81      2.70 o
  -8   8   4      206.73      191.40      8.09 o
  -7   8   4       67.38       63.43      6.72 o
  -6   8   4      253.46      290.31     10.24 o
  -5   8   4      237.75      236.62      9.93 o
  -4   8   4       26.19       26.05      5.70 o
  -3   8   4      176.73      155.25      6.72 o
  -2   8   4      171.04      161.30      6.08 o
  -1   8   4      120.39      111.00      6.05 o
   0   8   4        1.38        2.70      2.30 o
   1   8   4      179.09      170.22     11.78 o
   2   8   4      139.77      135.11     11.52 o
   3   8   4      596.48      605.62     33.49 o
 -11   9   4       38.35       41.43     15.90 o
 -10   9   4       10.26       10.17      3.80 o
  -9   9   4       19.05       22.99      5.16 o
  -8   9   4       34.63       45.99      4.86 o
  -7   9   4        0.27        2.14      3.24 o
  -6   9   4      949.30      986.44     30.51 o
  -5   9   4       76.75       86.16      7.23 o
  -4   9   4       11.81       11.48      4.23 o
  -3   9   4       37.07       36.67      7.28 o
  -2   9   4        9.78       14.46      5.94 o
  -1   9   4       39.61       43.17      5.64 o
   0   9   4       77.67       73.51      6.09 o
   1   9   4       46.10       57.12      6.66 o
 -12  10   4       53.73       64.44     22.70 o
 -11  10   4      103.80      125.60      9.74 o
 -10  10   4       17.16       15.24      4.72 o
  -9  10   4      257.53      278.35     12.16 o
  -8  10   4        0.98        0.99      3.10 o
  -7  10   4      319.90      337.35     10.79 o
  -6  10   4      169.60      164.29      8.00 o
  -5  10   4       51.55       57.69      8.08 o
  -4  10   4       17.29       17.22      4.91 o
  -3  10   4       35.29       34.53      6.24 o
  -2  10   4       27.63       27.20     15.93 o
  -1  10   4       24.56       30.42      4.83 o
   0  10   4       10.61       10.08      4.21 o
 -12  11   4      202.37      196.47     17.83 o
 -11  11   4        7.43        7.58      3.66 o
 -10  11   4        1.56        1.90      3.83 o
  -9  11   4       21.07       15.35      4.58 o
  -8  11   4       97.44       84.44      8.10 o
  -7  11   4        2.80        0.38      2.90 o
  -6  11   4       57.55       64.26      5.81 o
  -5  11   4      147.24      147.16     17.37 o
  -4  11   4      100.42      114.20      7.92 o
  -3  11   4       26.13       32.45      4.98 o
  -2  11   4        0.50        3.33      3.64 o
  -1  11   4       49.71       47.62      8.30 o
 -10  12   4       36.31       31.69      5.96 o
  -9  12   4        8.64        8.01      4.29 o
  -8  12   4        9.77       11.03      5.70 o
  -7  12   4      120.78      131.60     10.11 o
  -6  12   4        0.56        1.67      4.26 o
  -5  12   4        0.46        5.99      6.37 o
  -4  12   4      122.58      123.82     12.01 o
  -3  12   4      183.25      190.71     13.89 o
  -8  13   4       32.17       24.86      6.05 o
  -7  13   4       47.71       50.07      7.81 o
   1 -13   5        7.73        3.69      5.44 o
   2 -13   5        1.60        6.68      5.56 o
   3 -13   5        1.49       16.42      7.40 o
   4 -13   5        1.64        3.72      4.61 o
   5 -13   5        5.32        3.95      4.75 o
   6 -13   5       10.48        9.19      5.79 o
   7 -13   5        0.08        4.52      4.84 o
  -1 -12   5        1.30        3.71      2.46 o
   0 -12   5       75.86       73.06      5.57 o
   1 -12   5       25.70       22.94      3.93 o
   2 -12   5       33.30       36.62      8.01 o
   3 -12   5       27.99       38.03      8.15 o
   4 -12   5       49.89       62.34      9.07 o
   5 -12   5        3.01        8.90      6.25 o
   6 -12   5       41.24       41.63      8.93 o
   7 -12   5      233.93      254.75     15.21 o
   8 -12   5       44.33       54.13      9.16 o
  -3 -11   5       35.39       35.43      9.02 o
  -2 -11   5      108.07      104.90     13.31 o
  -1 -11   5       28.35       36.03      5.19 o
   0 -11   5        1.87        3.86      2.88 o
   1 -11   5      241.84      215.33      8.13 o
   2 -11   5        0.20        5.00      2.71 o
   3 -11   5       18.78       25.55      6.63 o
   4 -11   5      165.29      148.91      6.58 o
   5 -11   5       15.89       12.31      2.87 o
   6 -11   5      395.87      418.83     10.58 o
   7 -11   5        7.11        5.34      2.49 o
   8 -11   5        8.79        6.89      6.51 o
   9 -11   5       84.41       75.97     24.43 o
  -4 -10   5       33.17       35.44      5.44 o
  -3 -10   5       17.78       17.87      4.28 o
  -2 -10   5       16.51       23.98      4.17 o
  -1 -10   5       60.29       61.19      5.41 o
   0 -10   5        0.09        2.92      3.13 o
   1 -10   5       42.39       45.36      5.07 o
   2 -10   5      190.28      189.06      7.36 o
   3 -10   5        1.50        2.59      2.53 o
   4 -10   5      628.09      641.98     25.44 o
   5 -10   5      437.90      446.56     16.91 o
   6 -10   5       13.10       13.68      3.11 o
   7 -10   5      182.80      200.33     12.96 o
   8 -10   5        9.47       12.67      3.28 o
   9 -10   5       15.14       18.09      5.93 o
  10 -10   5        0.24        4.55      2.33 o
  -5  -9   5      436.70      502.50     14.25 o
  -4  -9   5       20.79       21.26      4.39 o
  -3  -9   5      407.13      383.14     11.41 o
  -2  -9   5        2.65        3.03      3.17 o
  -1  -9   5       39.02       48.33      5.20 o
   0  -9   5       52.01       63.44      5.41 o
   1  -9   5        2.71        6.76      5.72 o
   2  -9   5       74.67       79.56      7.92 o
   3  -9   5      216.62      207.43     14.65 o
   4  -9   5      314.62      314.62      9.08 o
   5  -9   5      447.04      431.63     10.69 o
   6  -9   5       22.66       21.52      3.80 o
   7  -9   5       32.54       26.76      4.37 o
   8  -9   5       20.16       12.77      3.44 o
   9  -9   5       21.32       29.58      4.33 o
  10  -9   5        4.27        8.90      6.74 o
  -6  -8   5       44.95       39.24      5.31 o
  -5  -8   5        7.45        8.27      5.04 o
  -4  -8   5        9.30        5.81      3.36 o
  -3  -8   5       37.32       37.24      4.99 o
  -2  -8   5      420.42      351.71     10.19 o
  -1  -8   5       52.56       63.72      6.19 o
   0  -8   5        4.52        4.27      3.26 o
   1  -8   5      100.07       97.64      6.89 o
   2  -8   5     1240.94     1273.02     28.48 o
   3  -8   5       55.47       55.42      8.20 o
   4  -8   5      584.91      566.44     14.86 o
   5  -8   5       70.48       65.71      5.24 o
   6  -8   5       71.86       79.77      6.27 o
   7  -8   5       12.14       10.83      3.24 o
   8  -8   5       89.98       64.75     12.16 o
   9  -8   5        8.08        5.17      3.57 o
  10  -8   5        7.08        6.40      4.93 o
  -7  -7   5       63.74       74.07      6.41 o
  -6  -7   5      557.54      583.24     14.16 o
  -5  -7   5       92.03      101.07      6.69 o
  -4  -7   5        1.79        7.67      3.80 o
  -3  -7   5       83.99       73.66      6.32 o
  -2  -7   5       88.17       84.98      6.20 o
  -1  -7   5      664.08      667.72     14.74 o
   0  -7   5        9.55        7.46      5.82 o
   1  -7   5      305.76      320.27     10.41 o
   2  -7   5      892.29      897.90     28.07 o
   3  -7   5      806.30      793.35     28.89 o
   4  -7   5      769.67      731.54     29.07 o
   5  -7   5       44.30       49.04      5.38 o
   6  -7   5       22.79       24.57      4.93 o
   7  -7   5        0.89        4.52      4.03 o
   8  -7   5      349.27      349.85     14.84 o
   9  -7   5      145.87      124.75      7.34 o
  10  -7   5       92.84       88.58      6.83 o
  -8  -6   5       20.61       13.82      6.71 o
  -7  -6   5      236.33      231.50      9.55 o
  -6  -6   5       41.25       42.49      5.73 o
  -5  -6   5        5.61        4.65      3.09 o
  -4  -6   5      279.19      287.39     12.91 o
  -3  -6   5       98.31       95.07      7.49 o
  -2  -6   5     1212.25     1269.13     31.06 o
  -1  -6   5        4.14        4.63      2.88 o
   0  -6   5       19.57        9.97      3.05 o
   1  -6   5       11.25        9.94      3.71 o
   2  -6   5       92.25      106.01      5.98 o
   3  -6   5       67.79       75.76      5.33 o
   4  -6   5      164.36      159.26      8.44 o
   5  -6   5       23.85       29.03      5.75 o
   6  -6   5      235.80      249.30     10.09 o
   7  -6   5        1.27        4.00      2.95 o
   8  -6   5        0.25        4.72      3.46 o
   9  -6   5       17.25       27.51      5.69 o
  10  -6   5      233.32      214.13     10.13 o
  -9  -5   5       58.07       60.05      6.37 o
  -8  -5   5      393.90      414.86     12.53 o
  -7  -5   5       47.80       35.31      4.52 o
  -6  -5   5      275.30      247.50      8.55 o
  -5  -5   5      576.25      564.10     15.13 o
  -4  -5   5       71.40       75.90      5.12 o
  -3  -5   5      391.82      388.99     10.23 o
  -2  -5   5      505.97      544.97     12.62 o
  -1  -5   5       98.86       86.35      6.22 o
   0  -5   5      640.25      625.46     13.89 o
   1  -5   5      343.40      344.52     12.94 o
   2  -5   5       49.11       42.78      5.88 o
   3  -5   5      176.32      167.69     10.46 o
   4  -5   5      397.92      422.80     11.21 o
   5  -5   5      203.39      195.34      8.13 o
   6  -5   5       99.97       86.04      6.33 o
   7  -5   5      177.42      196.50      8.53 o
   8  -5   5       23.84       27.30      5.14 o
   9  -5   5      463.14      460.08     17.47 o
  10  -5   5       92.47       87.05      7.17 o
 -10  -4   5      143.44      135.98      7.80 o
  -9  -4   5      253.41      272.42     18.73 o
  -8  -4   5        0.49        3.90      5.27 o
  -7  -4   5       35.85       36.59      4.70 o
  -6  -4   5       99.34       84.96      6.01 o
  -5  -4   5     1795.38     1759.49     18.27 o
  -4  -4   5       63.54       62.61      4.80 o
  -3  -4   5     1294.90     1248.94     36.28 o
  -2  -4   5      306.67      301.07      8.10 o
  -1  -4   5      399.22      361.64      7.94 o
   0  -4   5      617.42      609.61     16.55 o
   1  -4   5      991.47      890.37     43.44 o
   2  -4   5      544.56      555.64     13.30 o
   3  -4   5       76.19       85.20      6.86 o
   4  -4   5       16.26       11.87      3.85 o
   5  -4   5       18.68       27.34      5.02 o
   6  -4   5      128.54      117.39      9.31 o
   7  -4   5      156.12      139.92     10.66 o
   8  -4   5      180.96      186.03      8.99 o
   9  -4   5        1.91        7.42      3.60 o
  10  -4   5        8.57       11.53      7.01 o
 -10  -3   5      142.96      124.82      7.55 o
  -9  -3   5      131.96      121.13      6.71 o
  -8  -3   5      911.09      944.86     15.61 o
  -7  -3   5      177.35      173.78      8.34 o
  -6  -3   5      241.70      234.74      7.65 o
  -5  -3   5      276.14      264.82      7.69 o
  -4  -3   5       19.41       16.95      2.75 o
  -3  -3   5      155.29      120.33      3.90 o
  -2  -3   5     2017.42     2092.09     19.02 o
  -1  -3   5     1161.30     1090.72     15.37 o
   0  -3   5      122.66      114.04      3.56 o
   1  -3   5       33.52       21.20      2.93 o
   2  -3   5       63.12       71.74      4.79 o
   3  -3   5      580.14      631.52     20.34 o
   4  -3   5      290.23      324.85     10.82 o
   5  -3   5      100.70       90.98      6.14 o
   6  -3   5       25.18       26.86      7.07 o
   7  -3   5       28.14       31.94      6.45 o
   8  -3   5       72.18       67.41      6.26 o
   9  -3   5       41.28       64.19     11.00 o
 -11  -2   5       66.65       57.16      5.90 o
 -10  -2   5        3.96        3.46      2.72 o
  -9  -2   5      309.28      314.76      9.38 o
  -8  -2   5       84.77       92.74      9.61 o
  -7  -2   5      598.25      586.70     10.63 o
  -6  -2   5      493.50      483.97      8.57 o
  -5  -2   5        4.28        9.17      1.31 o
  -4  -2   5        0.02        1.53      1.35 o
  -3  -2   5      136.30      143.98     11.83 o
  -2  -2   5     2179.69     2162.78     46.54 o
  -1  -2   5      462.10      436.97      6.87 o
   0  -2   5        5.53        5.63      1.38 o
   1  -2   5     2491.21     2617.42     40.71 o
   2  -2   5     1739.45     1973.69     42.12 o
   3  -2   5        0.28        2.71      2.77 o
   4  -2   5       48.55       44.21      5.10 o
   5  -2   5      533.44      543.74     13.42 o
   6  -2   5      210.10      212.06      9.43 o
   7  -2   5       64.00       58.91      4.23 o
   8  -2   5      430.13      458.48     13.26 o
   9  -2   5       58.82       51.15      5.58 o
 -11  -1   5       11.92       10.69      3.50 o
 -10  -1   5       29.16       31.40      4.11 o
  -9  -1   5      100.33       99.48      5.63 o
  -8  -1   5       18.03       20.36      3.79 o
  -7  -1   5      154.80      140.42      3.55 o
  -6  -1   5      248.02      247.54      5.23 o
  -5  -1   5       54.90       59.00      2.49 o
  -4  -1   5      904.93      878.95     12.08 o
  -3  -1   5      373.59      371.06      5.74 o
  -2  -1   5     4506.69     4813.96     26.25 o
  -1  -1   5     1638.41     1653.67     22.99 o
   0  -1   5     1225.88     1179.80     10.03 o
   1  -1   5      874.41      950.02     14.14 o
   2  -1   5     5810.84     6572.21    101.88 o
   3  -1   5      415.52      455.13     12.17 o
   4  -1   5      203.50      177.29     15.12 o
   5  -1   5      839.02      851.26     16.68 o
   6  -1   5      272.86      277.01      7.67 o
   7  -1   5       50.64       51.14      4.08 o
   8  -1   5       31.57       32.93      5.07 o
   9  -1   5        6.09        2.94      4.78 o
 -12   0   5      264.12      247.70     15.76 o
 -11   0   5        4.87        6.55      2.65 o
 -10   0   5      165.54      161.12      6.95 o
  -9   0   5      462.48      389.18      9.82 o
  -8   0   5       43.46       47.50      4.24 o
  -7   0   5     1791.91     1733.81     21.43 o
  -6   0   5       89.49       69.17      2.10 o
  -5   0   5      303.01      330.71      6.65 o
  -4   0   5      166.49      160.00      5.26 o
  -3   0   5      672.69      631.15      8.90 o
  -2   0   5     1137.56     1152.95      8.72 o
  -1   0   5     1040.13      948.92      8.85 o
   0   0   5     1338.15     1393.03     27.12 o
   1   0   5      424.38      495.85     10.17 o
   2   0   5      106.17       94.68      4.18 o
   3   0   5       16.19       17.47      3.28 o
   4   0   5      439.97      451.04      9.25 o
   5   0   5     2188.50     2229.37     18.92 o
   6   0   5      546.14      532.74      9.71 o
   7   0   5       38.24       42.13      5.42 o
   8   0   5      112.69      123.03      8.14 o
 -12   1   5       33.49       25.15      7.00 o
 -11   1   5      377.54      407.99     10.73 o
 -10   1   5      144.61      169.23      6.87 o
  -9   1   5      723.10      646.59     24.63 o
  -8   1   5     1947.83     1874.16     15.71 o
  -7   1   5      583.16      561.44      6.78 o
  -6   1   5      263.22      230.01      3.90 o
  -5   1   5      116.34      147.65      2.22 o
  -4   1   5      498.43      539.45      7.49 o
  -3   1   5      499.97      512.24      5.58 o
  -2   1   5        3.53        1.92      1.05 o
  -1   1   5     1912.26     1994.81     16.05 o
   0   1   5      824.47      891.99      9.37 o
   1   1   5     2145.30     2456.39     81.92 o
   2   1   5      623.62      614.28     11.57 o
   3   1   5       76.24       83.04      6.94 o
   4   1   5      152.71      149.74      5.60 o
   5   1   5      312.49      305.95      7.63 o
   6   1   5       29.19       30.08      4.58 o
   7   1   5      412.84      395.83     13.45 o
   8   1   5      174.22      172.39      9.31 o
 -13   2   5      172.96      178.41     12.56 o
 -12   2   5       12.46       32.52      6.45 o
 -11   2   5       16.67       18.20      3.21 o
 -10   2   5       85.85       67.31      4.58 o
  -9   2   5      164.27      139.14      5.00 o
  -8   2   5     1987.17     1904.90     53.96 o
  -7   2   5      171.27      179.06      4.04 o
  -6   2   5      758.20      754.89     11.20 o
  -5   2   5        7.17        5.07      0.69 o
  -4   2   5        6.38       12.07      0.92 o
  -3   2   5        0.33        3.65      1.65 o
  -2   2   5     2211.07     2317.20     15.97 o
  -1   2   5     1691.24     1668.61     19.10 o
   0   2   5        1.72        4.37      2.13 o
   1   2   5      119.25      109.92      6.12 o
   2   2   5       36.01       43.49      3.66 o
   3   2   5       29.94       33.73      3.70 o
   4   2   5      226.88      222.77      6.24 o
   5   2   5       63.19       60.32      7.45 o
   6   2   5        0.17        2.44      3.46 o
   7   2   5      225.26      228.14     10.08 o
 -13   3   5        5.87        3.51      3.66 o
 -12   3   5       14.13        8.25      4.06 o
 -11   3   5      133.88      120.41      5.72 o
 -10   3   5      557.95      546.60     10.21 o
  -9   3   5      726.52      701.72     14.54 o
  -8   3   5      231.42      224.19      5.92 o
  -7   3   5      651.83      650.11      8.45 o
  -6   3   5      109.22      125.51      3.00 o
  -5   3   5      258.36      215.74      3.44 o
  -4   3   5      218.11      204.74      3.46 o
  -3   3   5       60.75       73.80      3.28 o
  -2   3   5     5946.18     6226.08     63.99 o
  -1   3   5      804.49      891.49     14.65 o
   0   3   5     1021.20      987.08     15.86 o
   1   3   5      297.99      296.13     15.54 o
   2   3   5      187.53      160.39      5.99 o
   3   3   5      108.83      113.50      5.22 o
   4   3   5      124.25      139.30      5.75 o
   5   3   5        0.89        1.27      3.71 o
   6   3   5       19.57       14.78      4.41 o
 -13   4   5      126.51      130.76     10.17 o
 -12   4   5      409.43      452.18     16.54 o
 -11   4   5       41.21       42.11      3.92 o
 -10   4   5        5.10        3.94      1.78 o
  -9   4   5      130.23      135.52      5.46 o
  -8   4   5      224.51      211.43      3.96 o
  -7   4   5      656.18      643.36     11.78 o
  -6   4   5       11.05       10.06      1.06 o
  -5   4   5      121.03      120.09      3.20 o
  -4   4   5        6.87        8.51      1.03 o
  -3   4   5      431.02      413.91      8.54 o
  -2   4   5      292.59      304.52     12.30 o
  -1   4   5      570.31      614.96     11.18 o
   0   4   5      216.80      210.53      6.27 o
   1   4   5      217.72      234.36      7.95 o
   2   4   5      352.18      348.39      7.80 o
   3   4   5       67.82       68.87      4.18 o
   4   4   5       75.69       76.69      5.49 o
   5   4   5      326.08      306.68     12.14 o
   6   4   5        0.15        3.38      3.52 o
 -13   5   5       12.24        4.18      3.08 o
 -12   5   5        2.21        4.70      2.97 o
 -11   5   5       46.48       46.16      3.81 o
 -10   5   5      151.90      149.36      4.71 o
  -9   5   5      323.64      339.00     11.29 o
  -8   5   5      191.56      177.05      5.35 o
  -7   5   5      122.77      114.18      4.45 o
  -6   5   5      613.99      551.56      9.42 o
  -5   5   5       45.32       44.52      1.60 o
  -4   5   5        9.59       16.67      2.21 o
  -3   5   5       72.39       54.40      2.42 o
  -2   5   5      535.90      518.05     10.55 o
  -1   5   5      162.03      152.60      6.78 o
   0   5   5      267.96      226.30     12.71 o
   1   5   5      297.83      314.43      8.65 o
   2   5   5       39.64       41.32      3.46 o
   3   5   5      131.63      125.69      5.24 o
   4   5   5      214.91      244.51     11.17 o
   5   5   5       33.62       45.82      5.65 o
 -12   6   5       29.12       38.09      4.00 o
 -11   6   5       90.51       89.17      4.69 o
 -10   6   5       16.73       21.19      2.32 o
  -9   6   5      858.77      881.58     14.41 o
  -8   6   5      680.93      653.29     23.90 o
  -7   6   5       18.47       20.37      1.43 o
  -6   6   5      866.77      870.79     16.12 o
  -5   6   5      107.84       99.24      2.25 o
  -4   6   5     1475.12     1549.07     22.56 o
  -3   6   5      531.71      553.38      9.86 o
  -2   6   5      256.27      231.23      6.28 o
  -1   6   5      417.30      410.55      9.31 o
   0   6   5        0.31        3.59      2.71 o
   1   6   5      307.76      302.06     11.00 o
   2   6   5        0.91        3.71      2.43 o
   3   6   5      135.76      136.96      7.94 o
   4   6   5        7.02        8.36      4.23 o
 -10   7   5      357.40      366.41     10.82 o
  -9   7   5      716.85      741.75     31.11 o
  -8   7   5        1.80        2.30      0.91 o
  -7   7   5      191.72      183.53      6.47 o
  -6   7   5      395.15      408.03     10.12 o
  -5   7   5      337.38      317.67      8.67 o
  -4   7   5      515.88      533.57     13.29 o
  -3   7   5        3.63        8.60      2.14 o
  -2   7   5      278.45      292.36      6.67 o
  -1   7   5       14.73       16.03      2.77 o
   0   7   5        0.54        2.22      2.10 o
   1   7   5      272.99      298.98      8.98 o
   2   7   5       72.44       53.18     11.00 o
   3   7   5       10.71       14.43      6.29 o
 -10   8   5      136.76      127.90      5.89 o
  -9   8   5        0.63        1.76      2.00 o
  -8   8   5      338.34      330.89     12.11 o
  -7   8   5       68.12       65.61      5.71 o
  -6   8   5       92.00      102.43      9.69 o
  -5   8   5        1.36        4.50      2.34 o
  -4   8   5       70.38       58.05      4.53 o
  -3   8   5      313.60      310.32     16.00 o
  -2   8   5     1718.62     1761.15     25.80 o
  -1   8   5      412.85      414.11      8.71 o
   0   8   5       21.26       19.84      4.76 o
   1   8   5       98.36       91.83      9.38 o
   2   8   5      511.54      556.61     22.24 o
 -12   9   5        0.31        2.51      2.19 o
 -11   9   5        1.02        0.75      3.00 o
 -10   9   5      134.54      139.41      7.01 o
  -9   9   5       16.32       17.67      3.57 o
  -8   9   5      124.10      127.63      7.98 o
  -7   9   5      845.03      826.84     51.11 o
  -6   9   5      130.41      123.04      7.18 o
  -5   9   5        0.21        9.69      4.49 o
  -4   9   5        4.85        5.72      3.51 o
  -3   9   5      227.55      236.07     12.48 o
  -2   9   5      426.90      469.30     14.27 o
  -1   9   5      270.97      259.89     24.23 o
   0   9   5       69.82       72.07     11.06 o
   1   9   5        0.27        4.15      5.50 o
 -11  10   5      111.35      122.46      8.79 o
  -9  10   5       47.33       62.96      4.95 o
  -8  10   5        1.39        6.54      3.05 o
  -7  10   5      127.49      136.39      9.66 o
  -6  10   5       90.55       98.69      7.12 o
  -5  10   5       46.99       42.45      6.03 o
  -4  10   5       23.59       30.14      6.02 o
  -3  10   5       61.82       65.50      8.85 o
  -2  10   5      112.38       94.61     10.12 o
  -1  10   5        0.00        3.95      3.13 o
  -9  11   5        0.03        3.22      3.67 o
  -8  11   5      197.12      189.04     19.78 o
  -7  11   5      152.85      160.52      8.20 o
  -6  11   5        0.33        1.00      2.57 o
  -5  11   5       84.10      103.51      8.11 o
  -4  11   5       31.74       30.26      6.54 o
  -3  11   5       21.91       16.55      6.71 o
  -2  11   5      104.64      105.75      7.64 o
 -10  12   5        0.38       10.75      4.47 o
  -9  12   5       26.60       19.36      5.96 o
  -8  12   5       52.44       53.53      7.09 o
  -7  12   5       46.86       53.82      5.73 o
  -6  12   5      129.43      123.64      8.09 o
  -5  12   5       22.54       23.06      4.77 o
   2 -13   6        0.07        6.77      5.53 o
   3 -13   6      231.48      246.31     15.38 o
   4 -13   6        2.85        1.79      5.16 o
   5 -13   6        3.08        8.90      6.68 o
   6 -13   6        0.01        9.25      6.22 o
  -1 -12   6      116.62      112.00     12.63 o
   0 -12   6       36.58       22.37      4.04 o
   1 -12   6       81.89       71.74     16.42 o
   2 -12   6        5.76        7.58      6.97 o
   3 -12   6       59.52       66.68      6.02 o
   4 -12   6       56.68       66.69     10.17 o
   5 -12   6       15.83       10.31      5.01 o
   6 -12   6        7.21        2.19      7.84 o
   7 -12   6      175.00      197.89     14.17 o
   8 -12   6        0.24        1.01      2.94 o
  -3 -11   6       85.94      106.31      7.41 o
  -2 -11   6       29.14       34.38      5.08 o
  -1 -11   6        4.20        5.29      2.94 o
   0 -11   6       17.64       19.92      9.87 o
   1 -11   6       86.19       92.68      6.47 o
   2 -11   6       55.43       59.49      5.21 o
   3 -11   6      144.24      147.44     11.87 o
   4 -11   6      401.91      364.69     17.34 o
   5 -11   6       45.73       45.55      8.35 o
   6 -11   6      155.90      132.93      6.95 o
   7 -11   6       42.50       54.79      4.87 o
   8 -11   6        0.85        1.99      3.43 o
   9 -11   6       55.39       67.04      9.65 o
  -4 -10   6       91.93       94.94      7.53 o
  -3 -10   6      192.45      199.13      9.30 o
  -2 -10   6        8.35        6.51      6.74 o
  -1 -10   6       28.88       32.67      4.34 o
   0 -10   6        5.95        5.06      3.95 o
   1 -10   6      157.07      154.92      7.19 o
   2 -10   6        3.51       10.47      3.73 o
   3 -10   6       35.81       42.40      4.66 o
   4 -10   6      741.40      754.49     14.58 o
   5 -10   6      888.77      944.53     16.38 o
   6 -10   6      131.72      129.61      6.82 o
   7 -10   6        0.45        4.23      7.26 o
   8 -10   6        0.73        7.81      6.48 o
   9 -10   6       36.05       26.86      3.98 o
  -5  -9   6        6.38        6.01      3.21 o
  -4  -9   6      355.34      370.29     12.13 o
  -3  -9   6       20.16       27.20      5.02 o
  -2  -9   6      175.66      165.45     11.11 o
  -1  -9   6      210.82      167.83      7.89 o
   0  -9   6      219.44      194.11     12.40 o
   1  -9   6      186.07      175.82      7.58 o
   2  -9   6       25.23       28.56      4.07 o
   3  -9   6        3.70        3.13      3.49 o
   4  -9   6      102.16       86.68      6.08 o
   5  -9   6       13.61       12.12      4.39 o
   6  -9   6        0.97        6.50      3.94 o
   7  -9   6        0.79        2.86      2.58 o
   8  -9   6        9.14        6.52      3.27 o
   9  -9   6       90.29       83.07      6.37 o
  -6  -8   6      430.21      447.36     25.11 o
  -5  -8   6        2.76        4.09      3.48 o
  -4  -8   6      378.81      365.64     35.78 o
  -3  -8   6      225.36      200.38      8.18 o
  -2  -8   6        0.08        5.99      3.79 o
  -1  -8   6        6.77       15.56      4.03 o
   0  -8   6      197.51      173.56      9.94 o
   1  -8   6       37.25       36.96      5.27 o
   2  -8   6      199.23      200.16     11.71 o
   3  -8   6     2502.21     2555.07     70.55 o
   4  -8   6      880.87      882.46     15.64 o
   5  -8   6      457.42      476.89     11.74 o
   6  -8   6       53.41       56.59      7.35 o
   7  -8   6        9.55       15.86      3.53 o
   8  -8   6       38.24       30.59      4.51 o
   9  -8   6       25.01       22.92      4.39 o
  10  -8   6        1.22        2.60      2.92 o
  -7  -7   6      496.70      487.00     13.63 o
  -6  -7   6        0.82        8.04      3.69 o
  -5  -7   6       50.35       41.66      4.97 o
  -4  -7   6        0.74        3.53      2.84 o
  -3  -7   6      739.30      732.42     13.65 o
  -2  -7   6      308.77      286.62      8.87 o
  -1  -7   6      256.77      252.45      8.97 o
   0  -7   6        6.09        6.95      3.14 o
   1  -7   6      102.58      100.61      5.98 o
   2  -7   6      229.48      223.98      7.87 o
   3  -7   6      412.85      408.61     11.17 o
   4  -7   6       27.21       35.17      5.60 o
   5  -7   6        2.04        4.62      3.57 o
   6  -7   6      223.51      220.55      9.35 o
   7  -7   6       45.54       44.10      4.98 o
   8  -7   6       26.26       17.95      4.03 o
   9  -7   6        6.31        4.23      5.55 o
  10  -7   6       48.20       42.34      5.52 o
  -8  -6   6      465.16      433.64     12.79 o
  -7  -6   6       16.57       18.78      4.23 o
  -6  -6   6      271.36      286.16      9.87 o
  -5  -6   6       47.73       41.95      4.48 o
  -4  -6   6      671.00      651.98     12.61 o
  -3  -6   6       82.91       95.01      6.01 o
  -2  -6   6        7.93        6.25      3.54 o
  -1  -6   6      392.73      395.66     14.66 o
   0  -6   6       70.47       49.49      5.39 o
   1  -6   6      522.61      498.20     12.08 o
   2  -6   6       70.35       68.50      5.65 o
   3  -6   6      242.57      236.62     10.27 o
   4  -6   6      258.92      266.73      9.64 o
   5  -6   6       30.39       41.23      5.56 o
   6  -6   6      157.90      150.94      8.30 o
   7  -6   6      161.96      144.51     12.92 o
   8  -6   6        0.09        0.31      3.36 o
   9  -6   6       24.84       25.91      5.13 o
  -9  -5   6       98.32      108.96     12.11 o
  -8  -5   6       28.16       28.65      4.91 o
  -7  -5   6      203.25      185.22      9.13 o
  -6  -5   6      145.64      131.58      9.35 o
  -5  -5   6        3.37        5.73      4.06 o
  -4  -5   6        7.15        7.63      3.18 o
  -3  -5   6      924.89      965.12     18.10 o
  -2  -5   6       66.73       60.69      4.31 o
  -1  -5   6       46.82       46.30      4.01 o
   0  -5   6     2882.51     3138.46     27.73 o
   1  -5   6      204.85      180.57      7.83 o
   2  -5   6       47.27       47.13      4.44 o
   3  -5   6      145.02      128.54     19.27 o
   4  -5   6        8.34        6.45      4.67 o
   5  -5   6      196.16      199.84      8.31 o
   6  -5   6      664.21      624.08     14.05 o
   7  -5   6        0.47        3.80      3.38 o
   8  -5   6      257.27      279.21     10.69 o
   9  -5   6       18.67       13.37      5.03 o
 -10  -4   6        9.92       17.98      6.42 o
  -9  -4   6        1.81        3.33      2.69 o
  -8  -4   6       15.97       13.12      3.48 o
  -7  -4   6      543.24      522.98     11.37 o
  -6  -4   6      149.58      151.22      5.09 o
  -5  -4   6        2.61        4.90      2.45 o
  -4  -4   6        0.58        4.39      2.47 o
  -3  -4   6       35.35       39.89      5.30 o
  -2  -4   6     1264.12     1158.16     23.68 o
  -1  -4   6     1302.12     1357.00     25.38 o
   0  -4   6       17.95       12.80      2.72 o
   1  -4   6     1274.31     1259.64     24.27 o
   2  -4   6      310.25      307.73     10.75 o
   3  -4   6      482.90      496.42     12.68 o
   4  -4   6      445.25      492.46     13.31 o
   5  -4   6      376.35      393.64     10.98 o
   6  -4   6       93.71       98.08      6.38 o
   7  -4   6      607.62      617.48     21.98 o
   8  -4   6       61.99       52.36      6.58 o
   9  -4   6       15.70       19.80      4.69 o
 -10  -3   6      758.88      836.37     25.78 o
  -9  -3   6        8.36        8.95      3.04 o
  -8  -3   6       19.55       23.14      4.14 o
  -7  -3   6      594.86      601.31     18.52 o
  -6  -3   6      101.85       91.49      4.54 o
  -5  -3   6     3033.97     3026.48     35.43 o
  -4  -3   6      218.03      210.54      6.09 o
  -3  -3   6        7.99        9.93      1.64 o
  -2  -3   6        4.15        2.82      1.49 o
  -1  -3   6     1236.87     1253.59     21.33 o
   0  -3   6        8.59        9.71      1.91 o
   1  -3   6      560.80      573.05     13.29 o
   2  -3   6      544.59      588.31     14.78 o
   3  -3   6        0.53        5.51      3.89 o
   4  -3   6       24.07       23.97      4.50 o
   5  -3   6      207.39      185.53      8.66 o
   6  -3   6       30.19       38.71      5.37 o
   7  -3   6      480.54      494.15     13.76 o
   8  -3   6       28.18       29.85      3.83 o
   9  -3   6        0.35        1.65      3.21 o
 -11  -2   6       72.39       82.31      9.45 o
 -10  -2   6       36.75       39.75      4.82 o
  -9  -2   6        4.30        6.30      2.72 o
  -8  -2   6      675.60      704.31     12.43 o
  -7  -2   6      349.35      330.35      9.90 o
  -6  -2   6     3282.28     3309.69     33.52 o
  -5  -2   6     1250.94     1247.05     16.85 o
  -4  -2   6       31.80       28.72      2.38 o
  -3  -2   6      147.25      154.49      4.10 o
  -2  -2   6      861.57      943.05     12.89 o
  -1  -2   6        1.14        3.45      1.75 o
   0  -2   6      114.47      119.57      8.08 o
   1  -2   6      638.99      619.18     42.22 o
   2  -2   6       10.28       15.60      4.03 o
   3  -2   6      132.70      159.34      7.90 o
   4  -2   6        1.61        4.36      3.52 o
   5  -2   6      482.26      471.17     21.45 o
   6  -2   6      176.33      180.97      9.12 o
   7  -2   6      590.47      588.36     11.26 o
   8  -2   6        7.26       11.60      4.87 o
 -11  -1   6      254.23      296.04     15.93 o
 -10  -1   6       61.40       66.24      5.92 o
  -9  -1   6       91.39       83.55      7.36 o
  -8  -1   6       25.12       24.52      3.57 o
  -7  -1   6       99.07      104.93      3.81 o
  -6  -1   6      751.74      737.15     11.10 o
  -5  -1   6      190.43      187.86      4.32 o
  -4  -1   6     2746.06     2895.36     39.27 o
  -3  -1   6     1396.03     1442.46     12.04 o
  -2  -1   6        0.37        4.81      1.38 o
  -1  -1   6      680.28      639.95      9.58 o
   0  -1   6      305.33      320.79      5.98 o
   1  -1   6     3480.64     3835.85     81.93 o
   2  -1   6      327.65      355.06     12.30 o
   3  -1   6      546.85      574.05     14.09 o
   4  -1   6        6.41        5.69      2.87 o
   5  -1   6       74.58       73.96      5.00 o
   6  -1   6        2.24        4.99      3.12 o
   7  -1   6        0.44        2.76      2.30 o
   8  -1   6        0.52        1.59      3.67 o
 -12   0   6        4.96        6.91      6.57 o
 -11   0   6      375.51      395.80     18.35 o
 -10   0   6      131.79      124.68      5.95 o
  -9   0   6       73.21       72.03      4.74 o
  -8   0   6      540.11      550.99     13.61 o
  -7   0   6      886.87      875.34     10.48 o
  -6   0   6      561.17      549.58      6.95 o
  -5   0   6      734.99      733.35     22.50 o
  -4   0   6      383.87      352.62     13.28 o
  -3   0   6      697.85      770.58     13.16 o
  -2   0   6     1013.60      994.73     10.99 o
  -1   0   6        6.52       10.90      1.90 o
   0   0   6     2684.81     2803.92     39.43 o
   1   0   6      143.21      131.88      5.44 o
   2   0   6      381.74      340.99      9.82 o
   3   0   6       57.82       56.36      4.73 o
   4   0   6       60.36       60.54      4.62 o
   5   0   6        4.30        4.96      2.70 o
   6   0   6      120.97      108.39      5.90 o
   7   0   6      230.45      241.50     11.97 o
   8   0   6       19.58       18.87      7.46 o
 -12   1   6      168.50      197.51     13.89 o
 -11   1   6        3.76        6.42      6.19 o
 -10   1   6      526.30      507.03     10.23 o
  -9   1   6       11.71       11.13      2.19 o
  -8   1   6        1.40        1.36      0.98 o
  -7   1   6       25.54       24.78      1.57 o
  -6   1   6      294.07      289.86      9.82 o
  -5   1   6        0.68        4.06      1.80 o
  -4   1   6       34.85       26.79      2.81 o
  -3   1   6       81.13       77.87      3.33 o
  -2   1   6       81.03       84.59      3.15 o
  -1   1   6        5.15        6.37      1.27 o
   0   1   6       14.07       18.72      2.35 o
   1   1   6        6.37        8.03      2.70 o
   2   1   6       36.51       40.12      3.68 o
   3   1   6        3.28       10.21      4.86 o
   4   1   6        1.03        1.18      2.46 o
   5   1   6      238.53      244.36      7.41 o
   6   1   6        8.17       10.23      7.03 o
   7   1   6       65.98       65.18      7.42 o
 -13   2   6      156.52      158.01     11.70 o
 -12   2   6       99.44      109.93      9.94 o
 -11   2   6      174.10      173.25     11.87 o
 -10   2   6       75.84       65.38      3.12 o
  -9   2   6      176.47      161.30      5.16 o
  -8   2   6       10.08       11.05      1.23 o
  -7   2   6     1213.71     1232.28     13.53 o
  -6   2   6      586.55      595.72     12.99 o
  -5   2   6      113.05       92.58      4.23 o
  -4   2   6        6.63        8.16      0.77 o
  -3   2   6      410.45      370.94      6.47 o
  -2   2   6       25.82       36.66      1.99 o
  -1   2   6      729.53      767.24     19.19 o
   0   2   6      253.58      284.11      8.27 o
   1   2   6      287.55      293.76      9.58 o
   2   2   6     2583.14     2604.49     32.93 o
   3   2   6       19.90       19.23      4.26 o
   4   2   6       47.44       46.61      3.89 o
   5   2   6        2.78        4.09      2.56 o
   6   2   6      462.51      466.25     24.52 o
 -13   3   6      150.77      157.67     11.26 o
 -12   3   6       18.01       32.04      7.92 o
 -11   3   6      198.32      208.34     11.81 o
 -10   3   6        5.83        8.79      2.07 o
  -9   3   6      879.68      861.35     13.87 o
  -8   3   6      540.25      528.40      7.08 o
  -7   3   6      300.90      319.95      5.94 o
  -6   3   6     2339.28     2259.23     57.73 o
  -5   3   6       88.73       97.40      2.47 o
  -4   3   6       54.65       63.19      2.08 o
  -3   3   6        5.76        6.01      1.05 o
  -2   3   6       64.85       86.41      3.84 o
  -1   3   6     1194.42     1212.81     21.73 o
   0   3   6       59.33       60.05      3.72 o
   1   3   6      346.27      320.96      7.91 o
   2   3   6       13.00       12.88      3.11 o
   3   3   6      535.00      545.30     11.87 o
   4   3   6        0.04        4.31      2.18 o
   5   3   6       17.74       15.41      6.78 o
   6   3   6        1.92        7.10      3.67 o
 -13   4   6       63.65       66.95      8.56 o
 -12   4   6        7.73       13.51      5.47 o
 -11   4   6       67.83       70.09      7.32 o
 -10   4   6       35.36       43.03      2.65 o
  -9   4   6     1047.22     1052.43     23.22 o
  -8   4   6       89.50       88.79      2.77 o
  -7   4   6      302.41      288.57     11.19 o
  -6   4   6        0.18        2.09      0.88 o
  -5   4   6      889.80      891.45      9.61 o
  -4   4   6      318.20      307.17      5.99 o
  -3   4   6       24.69       27.75      2.24 o
  -2   4   6      903.46      944.67     17.05 o
  -1   4   6        1.39        4.87      2.43 o
   0   4   6      145.13      152.06      5.70 o
   1   4   6      594.87      592.54     10.16 o
   2   4   6        4.91        4.16      2.66 o
   3   4   6       10.87       14.55      3.11 o
   4   4   6       12.38        9.13      3.90 o
   5   4   6       98.91      101.31      7.43 o
 -13   5   6        9.54       16.80      5.76 o
 -12   5   6      165.66      190.86     10.69 o
 -11   5   6        1.11        2.10      1.84 o
 -10   5   6      156.12      156.43      4.44 o
  -9   5   6      146.58      153.58     16.55 o
  -8   5   6      536.32      515.19     25.22 o
  -7   5   6       32.11       31.47      1.68 o
  -6   5   6      163.20      170.38      3.54 o
  -5   5   6       58.45       51.29      2.36 o
  -4   5   6      345.58      319.34      4.92 o
  -3   5   6      142.77      149.74      4.67 o
  -2   5   6      717.09      700.97     10.92 o
  -1   5   6        3.09        5.77      3.03 o
   0   5   6      500.79      492.14      9.21 o
   1   5   6       28.26       21.53      3.27 o
   2   5   6      480.95      474.13      9.70 o
   3   5   6       28.28       27.73      3.56 o
   4   5   6      156.69      160.42     11.61 o
 -11   6   6       12.75       14.72      3.20 o
 -10   6   6       31.13       32.51      2.78 o
  -9   6   6       31.74       33.81      3.65 o
  -8   6   6       14.78       13.40      2.09 o
  -7   6   6      286.00      268.63      5.58 o
  -6   6   6      447.21      406.66     16.18 o
  -5   6   6     1903.53     1994.11     40.24 o
  -4   6   6       29.44       30.16      2.61 o
  -3   6   6        1.75        3.24      2.13 o
  -2   6   6      162.04      158.46      5.80 o
  -1   6   6        9.07        6.54      2.26 o
   0   6   6        1.29        7.98      2.72 o
   1   6   6      120.77      109.73      5.46 o
   2   6   6       95.43       92.15      6.28 o
   3   6   6       52.83       72.94      9.02 o
 -11   7   6      798.52      782.78     21.15 o
 -10   7   6       91.96       87.38      9.25 o
  -9   7   6       84.21       74.99     16.62 o
  -8   7   6      359.53      379.43      8.81 o
  -7   7   6       13.85        9.19      3.40 o
  -6   7   6       77.94       67.98      3.93 o
  -5   7   6      123.51      108.46      3.96 o
  -4   7   6        2.47        2.98      2.50 o
  -3   7   6       92.91       92.14      4.20 o
  -2   7   6       46.79       60.22      3.92 o
  -1   7   6      110.55       99.43      4.79 o
   0   7   6        0.90        6.48      2.65 o
   1   7   6       53.82       50.71      3.90 o
   2   7   6       77.10       83.49      6.94 o
 -11   8   6       74.05       62.43      7.84 o
 -10   8   6       51.73       48.62      4.99 o
  -8   8   6      216.06      207.22      7.23 o
  -7   8   6       32.87       25.80      4.12 o
  -6   8   6      593.87      604.97     13.99 o
  -5   8   6       86.00       86.84     10.34 o
  -4   8   6      292.02      301.37     11.42 o
  -3   8   6       78.27       66.43      6.23 o
  -2   8   6      129.62      121.13      5.85 o
  -1   8   6       61.38       66.33      4.09 o
   0   8   6        6.59        8.64      2.41 o
   1   8   6      184.01      179.20     11.80 o
 -11   9   6      339.79      335.19     17.66 o
 -10   9   6        0.05        2.63      2.58 o
  -9   9   6       26.13       19.10     14.69 o
  -8   9   6      314.71      312.44     11.00 o
  -7   9   6       18.39       17.56      3.83 o
  -6   9   6        0.06        4.03      3.01 o
  -5   9   6       33.52       33.87      5.19 o
  -4   9   6      128.76      140.67      9.94 o
  -3   9   6      188.93      177.26      8.55 o
  -2   9   6        5.09        4.83      3.71 o
  -1   9   6        0.59        4.71      4.05 o
   0   9   6      154.77      167.11     26.37 o
 -11  10   6       13.84       15.47      6.71 o
 -10  10   6      127.25      124.77      7.84 o
  -9  10   6       85.92       81.70     11.96 o
  -8  10   6        0.15       -0.76      2.31 o
  -7  10   6       79.74       87.19      6.95 o
  -6  10   6       97.48       86.91      7.62 o
  -5  10   6       67.89       64.13      6.51 o
  -4  10   6       23.15       20.79      4.80 o
  -3  10   6      117.42      116.92     15.79 o
  -2  10   6        1.45        1.73      3.57 o
 -10  11   6       49.25       51.85      4.90 o
  -9  11   6       66.00       66.07      6.58 o
  -8  11   6       50.98       48.54     24.14 o
  -7  11   6        4.23        6.38      2.86 o
  -6  11   6        0.80        4.46      3.00 o
  -5  11   6       64.32       67.15      8.21 o
  -4  11   6        2.14        2.14      3.13 o
  -9  12   6       29.67       21.52      4.00 o
  -8  12   6       16.46       14.12      6.31 o
  -7  12   6        1.98        4.56      3.23 o
   3 -13   7        3.33        9.82      5.42 o
   4 -13   7        0.82        4.72      5.04 o
   5 -13   7        0.53        2.56      7.14 o
  -1 -12   7       43.20       43.42      5.01 o
   0 -12   7       58.62       48.75      5.55 o
   1 -12   7       64.71       71.40      8.40 o
   2 -12   7       26.96       39.50      4.91 o
   3 -12   7       79.24       79.87      6.88 o
   4 -12   7       21.67       16.42      3.14 o
   5 -12   7       66.33       76.49     10.63 o
   6 -12   7      141.35      112.30     11.98 o
  -2 -11   7      123.55       97.73      6.88 o
  -1 -11   7        2.78        2.52      2.82 o
   0 -11   7       48.64       35.86      5.47 o
   1 -11   7       12.52       14.38      4.18 o
   2 -11   7        5.03        7.52      3.98 o
   3 -11   7      172.16      170.62      8.10 o
   4 -11   7       28.10       24.05      5.13 o
   5 -11   7       31.61       30.08      8.53 o
   6 -11   7      121.11      106.25     15.08 o
   7 -11   7       19.12       23.85      5.33 o
   8 -11   7        6.25        3.95      2.57 o
  -4 -10   7        0.28        2.70      2.92 o
  -3 -10   7      129.55      120.23      7.25 o
  -2 -10   7       40.35       30.63      4.67 o
  -1 -10   7      423.36      414.58     12.07 o
   0 -10   7      177.56      176.30      8.15 o
   1 -10   7        2.93        1.60      3.04 o
   2 -10   7        9.05       13.97      7.14 o
   3 -10   7       51.77       53.48      5.26 o
   4 -10   7       26.68       19.50      4.57 o
   5 -10   7      182.16      157.39      7.82 o
   6 -10   7        0.40        3.63      2.89 o
   7 -10   7        0.29        3.98      3.86 o
   8 -10   7       77.55       79.86      9.65 o
  -5  -9   7      266.87      286.14     10.68 o
  -4  -9   7       12.22        7.68      3.82 o
  -3  -9   7        3.74        5.55      3.06 o
  -2  -9   7       19.24       16.96      3.93 o
  -1  -9   7     1123.37     1142.76     18.13 o
   0  -9   7       17.48       24.46      4.67 o
   1  -9   7        1.78        1.34      2.95 o
   2  -9   7      174.59      173.95      8.21 o
   3  -9   7       80.61       89.54      6.23 o
   4  -9   7        4.67        5.21      3.48 o
   5  -9   7       21.49       25.80      5.13 o
   6  -9   7       32.87       28.65      5.74 o
   7  -9   7       61.74       55.22      5.38 o
   8  -9   7       31.17       26.25      4.44 o
   9  -9   7       31.10       42.14      5.66 o
  -6  -8   7        3.35        6.54      3.33 o
  -5  -8   7        0.48        2.08      3.73 o
  -4  -8   7       21.65       22.28      4.84 o
  -3  -8   7      142.70      128.51      6.83 o
  -2  -8   7      143.13      128.62      6.59 o
  -1  -8   7      294.41      334.12     10.12 o
   0  -8   7       12.43       25.02      4.18 o
   1  -8   7        8.40       12.02      4.19 o
   2  -8   7      197.83      206.75      9.51 o
   3  -8   7      266.46      250.02     12.13 o
   4  -8   7       58.70       62.50      5.97 o
   5  -8   7       17.84       17.55      4.64 o
   6  -8   7       19.97       20.25      5.92 o
   7  -8   7        0.93        5.12      5.19 o
   8  -8   7       62.81       78.27     15.90 o
   9  -8   7       25.04       18.99      4.65 o
  -7  -7   7        7.53        6.97      5.21 o
  -6  -7   7        8.12        7.32      3.92 o
  -5  -7   7        0.89        3.92      4.21 o
  -4  -7   7        0.10        3.83      3.08 o
  -3  -7   7       84.08       77.40      6.30 o
  -2  -7   7      568.66      488.40     11.09 o
  -1  -7   7        1.48        5.99      3.36 o
   0  -7   7      482.69      464.07     23.21 o
   1  -7   7      315.07      292.30      8.90 o
   2  -7   7       50.34       53.38      5.78 o
   3  -7   7      378.98      366.26     10.45 o
   4  -7   7       55.66       56.63      7.15 o
   5  -7   7      180.85      189.07     10.34 o
   6  -7   7        1.82        4.90      4.77 o
   7  -7   7      352.08      336.03     23.09 o
   8  -7   7       21.75       16.28      4.80 o
   9  -7   7      193.80      194.39     10.37 o
  -8  -6   7       22.74       26.03      6.38 o
  -7  -6   7      226.57      236.26      9.48 o
  -6  -6   7       36.72       42.55      4.46 o
  -5  -6   7      102.64       96.59      8.48 o
  -4  -6   7       95.16      106.10      6.29 o
  -3  -6   7       66.94       63.56      5.14 o
  -2  -6   7       26.53       25.87      4.19 o
  -1  -6   7      399.94      422.04     13.28 o
   0  -6   7      141.86      136.96      7.86 o
   1  -6   7      362.38      350.94     13.66 o
   2  -6   7      480.55      489.66     12.23 o
   3  -6   7      190.99      179.22      7.81 o
   4  -6   7      230.20      229.21      9.89 o
   5  -6   7       17.01       20.48      5.50 o
   6  -6   7       35.42       24.72      4.87 o
   7  -6   7       38.99       34.91      5.96 o
   8  -6   7        7.20        8.52      4.18 o
   9  -6   7       58.13       58.08     11.62 o
  -9  -5   7       77.33       82.80     10.57 o
  -8  -5   7        0.30        1.94      2.45 o
  -7  -5   7      102.99       98.60      6.86 o
  -6  -5   7     1128.43     1130.34     18.25 o
  -5  -5   7     1071.10     1077.17     15.23 o
  -4  -5   7      110.74      111.83      5.75 o
  -3  -5   7      621.43      611.89     22.49 o
  -2  -5   7       22.97       29.31      3.40 o
  -1  -5   7       62.51       62.27      4.44 o
   0  -5   7      318.82      338.82     16.08 o
   1  -5   7      304.91      310.28     14.51 o
   2  -5   7      244.98      236.46     10.60 o
   3  -5   7        0.81        3.49      3.86 o
   4  -5   7        2.93        3.95      4.05 o
   5  -5   7       10.05        8.87      5.27 o
   6  -5   7       65.37       63.66      5.94 o
   7  -5   7      275.34      251.73      9.97 o
   8  -5   7      103.37       86.68      7.93 o
   9  -5   7        9.44       12.11      5.01 o
 -10  -4   7       47.18       41.60      8.01 o
  -9  -4   7      202.16      241.50     14.55 o
  -8  -4   7      207.37      212.01      8.90 o
  -7  -4   7        0.14        6.26      3.41 o
  -6  -4   7      452.47      431.81      9.74 o
  -5  -4   7     1898.47     1885.30     29.64 o
  -4  -4   7       12.16       12.91      2.78 o
  -3  -4   7       99.22      100.07      4.21 o
  -2  -4   7      114.11       99.94      3.99 o
  -1  -4   7     1637.38     1647.90     37.61 o
   0  -4   7       11.76       12.37      2.91 o
   1  -4   7      373.53      347.45     20.67 o
   2  -4   7       39.83       37.23      4.66 o
   3  -4   7      606.44      612.05     13.78 o
   4  -4   7       16.73       12.79      5.73 o
   5  -4   7       21.15       16.81      4.19 o
   6  -4   7        1.22        1.06      3.05 o
   7  -4   7       74.57       74.13      6.69 o
   8  -4   7        7.85        7.46      5.24 o
 -10  -3   7        3.56        6.89      6.17 o
  -9  -3   7      157.24      168.44     12.88 o
  -8  -3   7        4.98        8.49      3.29 o
  -7  -3   7       48.07       44.58      2.92 o
  -6  -3   7     1781.83     1737.49     37.11 o
  -5  -3   7       27.95       32.56      2.90 o
  -4  -3   7      152.67      150.08      5.03 o
  -3  -3   7        3.53        7.77      3.98 o
  -2  -3   7      285.31      260.21      6.90 o
  -1  -3   7     1409.47     1479.01     23.33 o
   0  -3   7      240.92      236.96      8.98 o
   1  -3   7      141.09      130.71      6.61 o
   2  -3   7      230.59      224.78     15.67 o
   3  -3   7      221.84      239.44     17.96 o
   4  -3   7        4.20        6.91      4.96 o
   5  -3   7       20.31       22.72      5.03 o
   6  -3   7      514.28      496.72     13.75 o
   7  -3   7       17.01       11.56      3.35 o
   8  -3   7        0.25        1.62      3.56 o
 -11  -2   7       31.16       35.03      7.46 o
 -10  -2   7      296.23      312.26     16.68 o
  -9  -2   7       11.18       11.49      2.70 o
  -8  -2   7        0.36        2.24      1.34 o
  -7  -2   7       11.85       12.15      2.23 o
  -6  -2   7       17.01       17.60      2.77 o
  -5  -2   7      263.94      266.36      9.41 o
  -4  -2   7       75.45       78.12      2.84 o
  -3  -2   7      157.26      165.88      4.66 o
  -2  -2   7       50.84       41.70      3.54 o
  -1  -2   7       38.46       47.33      2.56 o
   0  -2   7        1.38        7.19      3.42 o
   1  -2   7       95.82       95.55      6.42 o
   2  -2   7      524.24      523.34     13.11 o
   3  -2   7      319.83      330.80     19.10 o
   4  -2   7      438.28      440.97     16.97 o
   5  -2   7       23.77       27.27      3.73 o
   6  -2   7       80.39       77.85      5.41 o
   7  -2   7      938.68      969.23     15.99 o
   8  -2   7       10.50       14.82      5.32 o
 -11  -1   7      172.44      193.28     14.17 o
 -10  -1   7       45.18       41.46      8.12 o
  -9  -1   7       23.60       20.30      3.25 o
  -8  -1   7       11.10       10.29      2.09 o
  -7  -1   7     3978.61     3951.23     45.29 o
  -6  -1   7        3.14        6.54      1.04 o
  -5  -1   7      262.12      250.38      7.13 o
  -4  -1   7     1055.18     1063.85     12.74 o
  -3  -1   7       31.18       57.81      2.75 o
  -2  -1   7       45.15       37.83      2.35 o
  -1  -1   7     1658.55     1684.49     24.35 o
   0  -1   7        2.18        0.43      4.68 o
   1  -1   7      778.57      801.82     13.82 o
   2  -1   7      224.07      258.86      7.13 o
   3  -1   7       95.68       98.22      5.24 o
   4  -1   7      672.16      687.53     14.12 o
   5  -1   7       71.07       61.35      4.33 o
   6  -1   7       76.63       74.73      5.33 o
   7  -1   7      146.74      140.77      8.54 o
 -12   0   7       90.69      102.27     10.83 o
 -11   0   7      135.87      169.08     12.88 o
 -10   0   7      299.42      300.82     15.04 o
  -9   0   7        1.67        5.04      1.64 o
  -8   0   7      222.25      193.89      5.69 o
  -7   0   7     1152.20     1128.07     14.13 o
  -6   0   7     1173.64     1183.38     44.91 o
  -5   0   7      445.79      443.31      9.81 o
  -4   0   7     2010.17     1956.96     48.05 o
  -3   0   7       10.77       12.66      0.90 o
  -2   0   7       56.63       60.79      2.78 o
  -1   0   7      297.14      284.94      6.94 o
   0   0   7      684.12      701.51     14.36 o
   1   0   7       13.37       11.92      3.49 o
   2   0   7       53.38       52.24      4.61 o
   3   0   7        9.59       16.37      3.69 o
   4   0   7        0.28        1.68      3.06 o
   5   0   7      177.52      188.78     16.73 o
   6   0   7      403.70      395.66     22.62 o
   7   0   7        7.63        5.00      4.13 o
 -12   1   7        0.02        4.87      4.64 o
 -11   1   7      254.87      258.47     13.66 o
 -10   1   7       24.64       30.53      7.12 o
  -9   1   7      532.30      473.24     11.64 o
  -8   1   7       71.87       70.67      2.81 o
  -7   1   7      285.24      276.86      7.66 o
  -6   1   7       41.85       40.44      4.28 o
  -5   1   7      535.83      575.02     19.19 o
  -4   1   7       46.61       47.38      4.13 o
  -3   1   7      211.06      215.03      5.38 o
  -2   1   7      242.76      221.69      5.37 o
  -1   1   7      639.42      644.00     11.78 o
   0   1   7       37.19       53.43      4.06 o
   1   1   7     1531.80     1550.41     35.70 o
   2   1   7        9.92       16.34      3.65 o
   3   1   7      128.50      126.82      6.01 o
   4   1   7        3.98        4.58      3.00 o
   5   1   7        6.68        8.06      2.92 o
   6   1   7      117.84      116.88     13.55 o
 -13   2   7      340.06      359.41     17.49 o
 -12   2   7      210.37      214.39     13.51 o
 -11   2   7      124.95      113.19      9.39 o
 -10   2   7       87.34       82.97      7.92 o
  -9   2   7        0.24        3.07      2.46 o
  -8   2   7       30.81       29.88      1.00 o
  -7   2   7       67.35       55.66      4.30 o
  -6   2   7      372.79      405.08     14.82 o
  -5   2   7      614.40      618.30     13.36 o
  -4   2   7      757.83      778.07     12.17 o
  -3   2   7      278.47      253.00      5.78 o
  -2   2   7      695.85      644.36      9.75 o
  -1   2   7      412.18      421.91      8.80 o
   0   2   7      216.78      206.38      6.08 o
   1   2   7       40.50       43.87      3.81 o
   2   2   7      274.53      257.85      7.46 o
   3   2   7        4.39        6.67      3.36 o
   4   2   7       45.29       41.33      4.66 o
   5   2   7      114.78      124.71     11.44 o
   6   2   7       14.65       10.02      4.12 o
 -13   3   7       42.24       52.89      8.56 o
 -12   3   7      400.95      435.21     17.63 o
 -11   3   7       38.42       45.55      7.32 o
 -10   3   7      459.15      478.65     11.62 o
  -9   3   7       78.97       74.12      4.83 o
  -8   3   7      224.88      213.85      7.44 o
  -7   3   7       21.60       26.00      3.61 o
  -6   3   7      418.16      418.64     14.03 o
  -5   3   7     1206.43     1208.00     13.56 o
  -4   3   7       55.76       42.47      4.22 o
  -3   3   7     1494.43     1486.46     18.52 o
  -2   3   7      164.94      176.45      5.81 o
  -1   3   7      144.57      151.49      5.51 o
   0   3   7      337.76      342.00      7.55 o
   1   3   7        9.94        9.68      3.20 o
   2   3   7      109.04       95.17      5.01 o
   3   3   7        0.96        6.77      2.91 o
   4   3   7       95.45      102.30      7.18 o
   5   3   7       46.28       48.14      8.18 o
 -13   4   7      104.72      117.28      9.36 o
 -12   4   7       13.07        8.27      4.78 o
 -11   4   7      277.78      273.91     12.19 o
 -10   4   7      172.27      165.92     10.00 o
  -9   4   7       36.90       38.34      4.02 o
  -8   4   7        0.22        3.93      1.17 o
  -7   4   7      677.94      679.39      7.48 o
  -6   4   7      364.32      345.20      5.32 o
  -5   4   7       26.65       27.62      1.74 o
  -4   4   7       45.89       38.58      2.39 o
  -3   4   7     1611.46     1718.38     30.70 o
  -2   4   7      212.17      221.31      6.46 o
  -1   4   7       60.61       57.83      4.16 o
   0   4   7      283.95      258.90      8.24 o
   1   4   7      102.34       96.35      4.98 o
   2   4   7      269.46      280.18      8.12 o
   3   4   7        4.06        6.78      2.53 o
   4   4   7      161.94      167.77      9.13 o
 -13   5   7       35.95       51.22      7.03 o
 -12   5   7      219.07      223.47      8.03 o
 -11   5   7       33.59       25.58      4.50 o
 -10   5   7        3.59        4.66      1.74 o
  -9   5   7      746.05      729.37     12.49 o
  -8   5   7      452.21      445.80      8.57 o
  -7   5   7      413.02      388.03      8.70 o
  -6   5   7       35.33       30.84      1.85 o
  -5   5   7       32.70       32.22      2.90 o
  -4   5   7     1248.58     1260.78     15.11 o
  -3   5   7      251.68      239.75      5.86 o
  -2   5   7      377.64      387.54      7.75 o
  -1   5   7      225.04      247.24      6.97 o
   0   5   7      311.92      288.87      7.52 o
   1   5   7       91.17       98.78      5.22 o
   2   5   7       52.33       39.51      3.94 o
   3   5   7      306.43      295.01     11.62 o
 -12   6   7        3.50        7.49      5.04 o
 -11   6   7      611.97      605.24     18.03 o
 -10   6   7      183.74      184.79      6.61 o
  -9   6   7       23.95       32.55      3.84 o
  -8   6   7        8.02        7.68      1.98 o
  -7   6   7       43.13       41.97      2.48 o
  -6   6   7      817.64      793.45     13.68 o
  -5   6   7        0.46        5.21      3.31 o
  -4   6   7        4.39        4.58      1.92 o
  -3   6   7       48.40       46.82      3.57 o
  -2   6   7       51.02       53.62      3.74 o
  -1   6   7       43.62       35.82      3.52 o
   0   6   7      205.92      182.76      6.34 o
   1   6   7       81.43       86.88      5.19 o
   2   6   7        0.17        4.19      2.38 o
 -12   7   7        2.28        4.47      4.61 o
 -11   7   7       11.88        9.07      4.75 o
 -10   7   7     1205.64     1247.12     31.83 o
  -9   7   7       51.55       51.50      4.73 o
  -8   7   7      167.60      179.33     11.03 o
  -7   7   7       10.82       12.62      5.39 o
  -6   7   7      542.58      546.84     11.09 o
  -5   7   7      182.40      172.36      5.56 o
  -4   7   7       19.05       19.15      2.77 o
  -3   7   7       45.34       49.60      3.92 o
  -2   7   7      368.55      385.96      8.51 o
  -1   7   7       98.98      122.89      5.41 o
   0   7   7        0.07        3.09      2.27 o
   1   7   7        9.50        8.45      2.78 o
 -12   8   7        7.11        9.71      4.38 o
 -11   8   7      430.04      406.55     26.33 o
 -10   8   7       30.45       26.50     15.93 o
  -9   8   7       21.09       20.48      3.80 o
  -8   8   7        0.00        3.06      2.43 o
  -7   8   7       15.08       12.33      2.63 o
  -6   8   7      318.68      348.98     10.00 o
  -5   8   7      310.93      327.17     10.06 o
  -4   8   7        0.33        4.42      3.39 o
  -3   8   7      130.77      127.35      7.17 o
  -2   8   7      107.00      114.88      7.08 o
  -1   8   7      525.37      488.06     13.42 o
   0   8   7       83.58       87.31     10.75 o
 -12   9   7      107.28      138.42     11.64 o
 -11   9   7      208.83      195.72     17.43 o
 -10   9   7       45.73       34.92     19.50 o
  -9   9   7        3.41        4.85      2.03 o
  -8   9   7        1.28        3.51      5.88 o
  -7   9   7        0.11        0.58      2.39 o
  -6   9   7       98.07       99.30      7.87 o
  -5   9   7       99.45      106.77      6.91 o
  -4   9   7        3.47        7.56      3.49 o
  -3   9   7       27.50       35.64      5.44 o
  -2   9   7       88.50       83.09      8.67 o
  -1   9   7       35.30       40.96      7.37 o
 -12  10   7        0.27        9.85      5.10 o
 -11  10   7      163.48      198.81     14.09 o
 -10  10   7        0.06        3.57      3.40 o
  -9  10   7      255.88      274.57     17.40 o
  -8  10   7        0.02        1.68      2.00 o
  -7  10   7       95.35      109.56     25.27 o
  -6  10   7        0.74        2.85      3.10 o
  -5  10   7      151.84      131.45      7.42 o
  -4  10   7        5.93        5.73      2.98 o
  -3  10   7       37.25       32.13      6.40 o
 -10  11   7       13.99       13.05     15.18 o
  -9  11   7        7.73       13.25     10.03 o
  -8  11   7       10.16       13.70      4.15 o
  -7  11   7        8.53       11.55      7.29 o
  -6  11   7        4.35        4.45      2.76 o
  -5  11   7       37.79       32.08      8.18 o
   0 -12   8        3.68        3.14      4.18 o
   1 -12   8       34.91       28.35      4.32 o
   2 -12   8       37.60       39.93      5.44 o
   3 -12   8       28.10       32.62      4.43 o
   4 -12   8      183.61      193.36     10.04 o
   5 -12   8       60.22       34.82      4.63 o
  -2 -11   8        3.77        6.30      3.40 o
  -1 -11   8       26.78       29.76      4.56 o
   0 -11   8        0.01       -0.02      3.16 o
   1 -11   8      192.84      193.30      8.97 o
   2 -11   8        0.01        3.66      3.51 o
   3 -11   8        6.62        8.21      3.70 o
   4 -11   8        5.03        2.53      3.02 o
   5 -11   8       56.05       42.43      9.31 o
   6 -11   8      211.85      245.45     16.19 o
   7 -11   8        0.84        2.02      3.20 o
  -4 -10   8       23.50       23.24      5.36 o
  -3 -10   8       10.72       14.92      6.40 o
  -2 -10   8       29.66       44.68      5.32 o
  -1 -10   8       10.67       13.64      4.06 o
   0 -10   8        9.14       12.55      4.30 o
   1 -10   8        3.78        1.41      3.10 o
   2 -10   8       97.91      123.32      7.46 o
   3 -10   8       28.16       38.48      5.22 o
   4 -10   8      586.39      598.42     14.73 o
   5 -10   8       81.37       77.38      8.15 o
   6 -10   8       11.28       11.90      4.45 o
   7 -10   8        9.03       12.60      3.47 o
  -5  -9   8      372.69      392.46     12.16 o
  -4  -9   8       23.78       32.30      7.09 o
  -3  -9   8       14.11       18.13      3.69 o
  -2  -9   8      106.36      100.29      6.94 o
  -1  -9   8        5.07        5.75      3.42 o
   0  -9   8       11.36        7.06      4.12 o
   1  -9   8        1.51        7.36      4.09 o
   2  -9   8        4.72        5.88      4.48 o
   3  -9   8        6.07        4.27      3.30 o
   4  -9   8       18.47       20.90      3.84 o
   5  -9   8      139.25      134.09      8.88 o
   6  -9   8        0.59        4.33      3.29 o
   7  -9   8       95.55      104.94      8.55 o
   8  -9   8       36.92       25.43      7.12 o
  -6  -8   8       21.04       29.08      4.65 o
  -5  -8   8        4.60        5.11      3.23 o
  -4  -8   8      178.85      171.74      7.58 o
  -3  -8   8        0.49        6.04      3.32 o
  -2  -8   8       18.76       14.95      3.77 o
  -1  -8   8        0.11        2.34      3.85 o
   0  -8   8       94.40       97.52      6.02 o
   1  -8   8        0.21        2.64      3.28 o
   2  -8   8      395.12      408.35     11.15 o
   3  -8   8        0.11        3.37      3.74 o
   4  -8   8      173.31      172.68     10.50 o
   5  -8   8      121.98      108.51     10.99 o
   6  -8   8       36.54       50.01      9.95 o
   7  -8   8       10.60       16.26      4.33 o
   8  -8   8       54.80       49.38      5.72 o
  -7  -7   8        1.55        3.46      6.51 o
  -6  -7   8      908.27      924.29     25.12 o
  -5  -7   8       26.62       27.54      4.61 o
  -4  -7   8        0.03        0.75      2.39 o
  -3  -7   8        0.31        1.67      2.97 o
  -2  -7   8       29.48       27.09      4.36 o
  -1  -7   8      314.33      312.75      9.81 o
   0  -7   8        8.81       13.11      6.08 o
   1  -7   8      631.37      650.07     13.45 o
   2  -7   8      220.13      225.82      8.54 o
   3  -7   8       31.54       37.92      6.42 o
   4  -7   8       37.52       30.89      6.59 o
   5  -7   8        0.80        6.16      4.59 o
   6  -7   8      204.89      189.73     12.42 o
   7  -7   8       76.82       67.99      6.62 o
   8  -7   8      150.21      161.19     13.32 o
  -8  -6   8        0.84        1.87      4.84 o
  -7  -6   8       25.68       24.75      4.28 o
  -6  -6   8       54.52       56.00      7.92 o
  -5  -6   8        1.60        4.72      3.47 o
  -4  -6   8      613.45      575.71     11.58 o
  -3  -6   8        0.16        2.61      2.43 o
  -2  -6   8      100.29       84.38      8.34 o
  -1  -6   8       42.12       40.14      4.08 o
   0  -6   8       59.68       53.34      5.23 o
   1  -6   8     1115.24     1116.04     34.31 o
   2  -6   8      564.89      574.59     21.75 o
   3  -6   8        3.82        5.07      5.17 o
   4  -6   8        3.63        8.58      5.56 o
   5  -6   8        1.11        5.48      3.43 o
   6  -6   8      201.21      154.82     11.32 o
   7  -6   8      352.63      308.68     16.25 o
   8  -6   8      150.52      152.18      9.11 o
  -9  -5   8       35.89       31.57      6.89 o
  -8  -5   8       31.79       45.72      9.48 o
  -7  -5   8        0.28        3.71      3.27 o
  -6  -5   8      164.58      161.52      8.44 o
  -5  -5   8       22.99       22.26      2.75 o
  -4  -5   8     1077.76     1044.04     14.30 o
  -3  -5   8      119.81      120.15      5.74 o
  -2  -5   8       48.43       50.20      4.50 o
  -1  -5   8      666.71      698.61     13.57 o
   0  -5   8       83.86       83.39      5.37 o
   1  -5   8       17.35       24.95      5.80 o
   2  -5   8      143.37      135.24      7.25 o
   3  -5   8      591.33      649.00     14.97 o
   4  -5   8       22.33       21.02      4.55 o
   5  -5   8       29.79       36.18      8.67 o
   7  -5   8       91.06       76.30      7.22 o
   8  -5   8      112.23      110.24     17.47 o
 -10  -4   8      145.17      194.57     14.14 o
  -9  -4   8       97.78      113.22     13.83 o
  -8  -4   8       27.61       26.27      6.74 o
  -7  -4   8       63.86       59.40      5.10 o
  -6  -4   8      308.56      312.03      6.65 o
  -5  -4   8     4157.44     4161.24     48.08 o
  -4  -4   8        0.04        5.52      2.08 o
  -3  -4   8      877.68      837.98     17.21 o
  -2  -4   8      139.33      141.22      6.05 o
  -1  -4   8      184.00      202.14      6.72 o
   0  -4   8      806.80      824.36     18.39 o
   1  -4   8      171.61      162.95      7.24 o
   2  -4   8      592.26      639.06     25.24 o
   3  -4   8        0.02        2.15      3.54 o
   4  -4   8        1.59        1.88      3.43 o
   5  -4   8        5.45        5.40      3.36 o
   6  -4   8       32.94       36.56      7.98 o
   7  -4   8        5.14       10.27      5.09 o
   8  -4   8       19.28       16.67      4.20 o
 -10  -3   8       60.27       57.01     10.08 o
  -9  -3   8        0.36        1.53      4.29 o
  -8  -3   8      391.25      375.20     16.94 o
  -7  -3   8      116.71      113.96      4.96 o
  -6  -3   8       14.72       13.72      2.14 o
  -5  -3   8       17.56       20.40      2.44 o
  -4  -3   8      354.86      342.52      7.14 o
  -3  -3   8      162.53      172.56      5.41 o
  -2  -3   8      440.57      429.21     13.38 o
  -1  -3   8      142.17      126.46     11.61 o
   0  -3   8      194.13      203.39     13.22 o
   1  -3   8        2.24        6.12      3.92 o
   2  -3   8      779.44      767.14     15.68 o
   3  -3   8      175.82      176.86      8.73 o
   4  -3   8       10.84       14.60      4.80 o
   5  -3   8       13.65       14.42      4.57 o
   6  -3   8       32.08       34.62      4.76 o
   7  -3   8        0.63        2.91      3.24 o
 -11  -2   8      480.13      501.21     21.09 o
 -10  -2   8        5.06        9.62      5.04 o
  -9  -2   8      358.51      347.92     16.16 o
  -8  -2   8       24.08       27.17      4.05 o
  -7  -2   8      206.78      192.20      5.41 o
  -6  -2   8      905.38      877.28     15.10 o
  -5  -2   8       31.88       25.12      1.40 o
  -4  -2   8       32.03       32.28      2.55 o
  -3  -2   8      538.94      516.46     10.76 o
  -2  -2   8       85.81       93.09      4.22 o
  -1  -2   8       40.56       47.15      2.59 o
   0  -2   8       62.40       61.00      4.57 o
   1  -2   8     1415.06     1451.40     30.94 o
   2  -2   8      775.06      802.60     20.93 o
   3  -2   8      982.90      963.02     15.43 o
   4  -2   8        0.78        1.23      2.80 o
   5  -2   8       17.52       21.57      3.96 o
   6  -2   8        9.53       10.26      3.87 o
   7  -2   8        2.22        5.36      4.30 o
 -11  -1   8      335.16      338.01     17.60 o
 -10  -1   8      103.31       95.47      9.82 o
  -9  -1   8      245.65      211.74     12.85 o
  -8  -1   8        0.18        2.40      1.76 o
  -7  -1   8       36.10       34.75      3.95 o
  -6  -1   8     1539.71     1598.88     25.99 o
  -5  -1   8       77.73       82.64      5.96 o
  -4  -1   8      301.59      281.40      6.80 o
  -3  -1   8        1.58        2.61      0.67 o
  -2  -1   8      725.75      753.73     12.19 o
  -1  -1   8        5.79        5.77      1.25 o
   0  -1   8      133.38      123.67      6.56 o
   1  -1   8       77.83       77.85      4.98 o
   2  -1   8     1180.83     1225.21     22.91 o
   3  -1   8      116.38      115.32      6.45 o
   4  -1   8      147.92      141.55      6.47 o
   5  -1   8      115.10      112.10      6.02 o
   6  -1   8       19.76       13.42      4.61 o
 -12   0   8      109.54      123.39     11.47 o
 -11   0   8        0.02        3.00      4.78 o
 -10   0   8      832.04      871.89     24.20 o
  -9   0   8      138.13      133.21     11.67 o
  -8   0   8       86.92       90.40      5.24 o
  -7   0   8        9.64       11.34      2.95 o
  -6   0   8       12.99        6.73      3.24 o
  -5   0   8      102.76       87.75      8.69 o
  -4   0   8      126.04      119.99      6.82 o
  -3   0   8      372.38      364.46      5.60 o
  -2   0   8      224.69      226.85      6.51 o
  -1   0   8      650.23      604.48     11.29 o
   0   0   8        0.02        3.05      2.73 o
   1   0   8      616.78      609.08     13.56 o
   2   0   8      520.01      515.09     10.37 o
   3   0   8      490.75      480.11     11.73 o
   4   0   8        2.25        5.13      2.96 o
   5   0   8       12.88       14.66      3.26 o
   6   0   8      104.90       97.20     10.28 o
 -12   1   8       12.62       20.31      6.11 o
 -11   1   8        1.04        9.36      6.63 o
 -10   1   8      266.25      270.35      7.81 o
  -9   1   8      528.17      503.79     25.05 o
  -8   1   8      566.42      529.88     22.28 o
  -7   1   8       83.92       83.45      5.54 o
  -6   1   8        0.06        3.78      3.58 o
  -5   1   8      327.24      329.42     13.66 o
  -4   1   8       11.01        4.94      2.02 o
  -3   1   8      481.02      471.53      8.68 o
  -2   1   8       19.27       18.79      3.22 o
  -1   1   8      167.96      168.17      5.43 o
   0   1   8       54.76       63.29      4.27 o
   1   1   8       32.38       37.56      4.13 o
   2   1   8     1668.02     1735.31     27.25 o
   3   1   8       51.45       48.23      4.28 o
   4   1   8      139.71      134.17      6.66 o
   5   1   8       55.56       51.65      4.91 o
 -12   2   8        0.12        0.17      3.54 o
 -11   2   8       15.30       13.51      5.70 o
 -10   2   8      930.11      974.97     23.16 o
  -9   2   8      452.09      415.44      9.75 o
  -8   2   8       39.59       40.71      3.88 o
  -7   2   8        0.74        3.32      3.41 o
  -6   2   8     1279.79     1340.73     27.60 o
  -5   2   8       90.94       87.73      5.33 o
  -4   2   8      103.22       96.31      2.32 o
  -3   2   8      527.71      525.81      9.51 o
  -2   2   8     1009.40     1042.12     15.93 o
  -1   2   8      138.66      123.29      5.31 o
   0   2   8      322.97      310.11      7.76 o
   1   2   8       21.28       21.89      3.77 o
   2   2   8      348.52      325.76      8.63 o
   3   2   8      493.30      514.98     11.04 o
   4   2   8       62.90       55.08      6.14 o
   5   2   8      292.76      307.97     14.12 o
 -13   3   8        9.13        9.39      5.24 o
 -12   3   8       17.17       20.11      5.13 o
 -11   3   8      114.45      133.47      8.74 o
 -10   3   8      298.12      278.49     24.75 o
  -9   3   8      754.79      756.86     28.65 o
  -8   3   8      519.98      509.76     11.16 o
  -7   3   8      290.29      257.97      8.21 o
  -6   3   8       48.78       47.75      5.04 o
  -5   3   8      166.69      159.80      3.28 o
  -4   3   8     1095.63     1058.59     23.31 o
  -3   3   8      451.82      397.42      7.84 o
  -2   3   8     1259.48     1288.08     22.18 o
  -1   3   8       79.74       81.89      4.77 o
   0   3   8      125.08      136.05      8.30 o
   1   3   8        3.66        8.40      3.28 o
   2   3   8        0.01        4.08      3.93 o
   3   3   8      394.88      390.20     10.20 o
   4   3   8        0.01        8.28      5.15 o
 -13   4   8       46.27       57.62      8.30 o
 -12   4   8       49.48       50.62      6.97 o
 -11   4   8       24.29       19.85      4.14 o
 -10   4   8      195.86      210.56      7.46 o
  -9   4   8        1.56        5.35      3.28 o
  -8   4   8      571.47      539.00     13.12 o
  -7   4   8      430.48      465.57     17.20 o
  -6   4   8       38.69       37.88      2.22 o
  -5   4   8       26.01       25.79      1.86 o
  -4   4   8      907.31      910.66     24.69 o
  -3   4   8        3.79        4.49      2.39 o
  -2   4   8      252.97      243.95      7.74 o
  -1   4   8       40.70       36.18      3.70 o
   0   4   8       10.47       17.75      3.88 o
   1   4   8      102.74      114.86      5.72 o
   2   4   8       36.70       42.41      4.30 o
   3   4   8      392.17      373.24     10.00 o
 -12   5   8       76.41       73.75      8.47 o
 -11   5   8       38.94       44.12      5.33 o
 -10   5   8       85.92       93.20      5.20 o
  -9   5   8      352.93      348.24      8.94 o
  -8   5   8      638.48      612.24     11.51 o
  -7   5   8      143.29      145.47      9.41 o
  -6   5   8       31.21       32.07      2.48 o
  -5   5   8       68.92       62.48      3.28 o
  -4   5   8      215.72      214.36      6.70 o
  -3   5   8      332.81      308.41      6.90 o
  -2   5   8      138.08      125.60      4.97 o
  -1   5   8      460.54      463.32      9.37 o
   0   5   8       61.62       56.15      4.32 o
   1   5   8       34.18       34.66      3.78 o
   2   5   8       40.44       50.55      4.42 o
 -12   6   8        0.02        4.67      6.48 o
 -11   6   8       50.93       51.48     22.59 o
 -10   6   8      849.55      864.48     22.38 o
  -9   6   8      252.86      254.20      7.82 o
  -8   6   8      492.83      482.28     11.58 o
  -7   6   8       17.43       21.28      3.82 o
  -6   6   8      181.73      181.77      6.13 o
  -5   6   8       26.81       24.97      2.64 o
  -4   6   8      195.51      197.70      6.69 o
  -3   6   8        0.17        1.17      1.83 o
  -2   6   8      211.15      214.62     11.11 o
  -1   6   8      360.36      347.96      9.16 o
   0   6   8      134.61      134.24      5.91 o
   1   6   8      165.42      156.46      7.68 o
 -12   7   8        5.67        7.35      8.33 o
 -11   7   8      108.80      135.63      9.85 o
 -10   7   8       95.78       82.68      8.87 o
  -9   7   8      400.06      404.21     16.80 o
  -8   7   8        5.30        5.70      6.11 o
  -7   7   8        0.08        4.17      2.42 o
  -6   7   8       87.59       74.64      8.70 o
  -5   7   8      102.46      106.70      5.91 o
  -4   7   8       16.89       11.90      2.27 o
  -3   7   8       81.01       75.87      4.26 o
  -2   7   8        2.87        4.05      2.50 o
  -1   7   8        0.89        4.41      2.34 o
   0   7   8       12.08       20.64      3.75 o
 -12   8   8       97.00       87.87     17.46 o
 -11   8   8        1.27        4.21      5.96 o
 -10   8   8       24.82       16.91      8.96 o
  -9   8   8       20.19       10.72     12.73 o
  -8   8   8      147.32      145.63     10.92 o
  -7   8   8      308.24      288.29      8.60 o
  -6   8   8       36.73       42.18      8.07 o
  -5   8   8       53.63       50.93      5.21 o
  -4   8   8       75.35       67.08      9.03 o
  -3   8   8      129.59      116.54      6.95 o
  -2   8   8      963.71     1055.11     20.11 o
  -1   8   8       18.62       26.43      5.00 o
 -12   9   8       17.47       10.49      9.19 o
 -11   9   8      166.92      157.84     12.01 o
  -9   9   8       18.68       25.18     17.23 o
  -8   9   8       46.41       51.14      9.65 o
  -7   9   8      256.75      234.07     18.26 o
  -6   9   8      292.32      320.75     16.71 o
  -5   9   8      335.84      374.51     18.55 o
  -4   9   8        2.53        3.18      3.27 o
  -3   9   8        7.53       14.31      6.14 o
 -11  10   8        0.17        4.23      5.59 o
 -10  10   8       14.58       14.66     13.45 o
  -9  10   8       28.65       20.54     14.69 o
  -8  10   8       31.77       36.04     19.36 o
  -7  10   8        0.66        0.84      2.14 o
  -6  10   8       26.04       31.02      7.19 o
  -5  10   8       10.18        7.66      9.94 o
   2 -12   9       83.20       91.12      9.42 o
   3 -12   9      134.44      135.05      8.11 o
  -1 -11   9       69.63       70.73      6.09 o
   0 -11   9      263.30      232.96      9.42 o
   1 -11   9       45.34       62.56      8.84 o
   2 -11   9       52.97       71.11      6.55 o
   3 -11   9        6.40        7.32      3.89 o
   4 -11   9      237.63      243.29     10.40 o
   5 -11   9        0.60        2.12      3.11 o
  -3 -10   9        4.22       11.16      3.74 o
  -2 -10   9       65.18       56.75      5.64 o
  -1 -10   9        1.57        4.78      2.88 o
   0 -10   9       11.94       15.07      5.82 o
   1 -10   9      150.32      138.21      7.46 o
   2 -10   9       17.61       17.25      4.10 o
   3 -10   9       65.24       73.53      6.43 o
   4 -10   9       61.13       81.69     14.26 o
   5 -10   9      502.02      556.44     15.06 o
   6 -10   9        0.01        3.96      3.21 o
  -5  -9   9        0.39       14.69      8.35 o
  -4  -9   9      175.53      176.81      9.61 o
  -3  -9   9       11.51       19.23      4.53 o
  -2  -9   9       72.11       62.29      6.28 o
  -1  -9   9      209.92      178.13      8.11 o
   0  -9   9        0.18        2.83      3.52 o
   1  -9   9       37.77       32.87      4.58 o
   2  -9   9       22.94       21.68      6.80 o
   3  -9   9       29.49       26.43      5.01 o
   4  -9   9       15.14       15.40      5.04 o
   5  -9   9      204.67      220.71     16.46 o
   6  -9   9        6.18       11.13      4.37 o
   7  -9   9        0.16        4.21      3.29 o
  -6  -8   9       44.72       34.89      7.66 o
  -5  -8   9       55.61       55.11      5.90 o
  -4  -8   9        0.82        2.94      2.64 o
  -3  -8   9        3.21        2.02      5.39 o
  -2  -8   9      170.89      191.38      8.49 o
  -1  -8   9        6.97        6.47      3.62 o
   0  -8   9       26.60       32.05      4.45 o
   1  -8   9      272.18      274.71      9.78 o
   2  -8   9       10.16        8.26      3.97 o
   3  -8   9      461.91      490.26     12.81 o
   4  -8   9        0.92        3.89      3.45 o
   5  -8   9       47.52       55.56      6.89 o
   6  -8   9       86.86       95.85     11.24 o
   7  -8   9       12.31       17.96      4.22 o
  -7  -7   9      133.53      130.42     11.87 o
  -6  -7   9       12.14       28.23      7.43 o
  -5  -7   9      390.60      390.05     10.75 o
  -4  -7   9       35.21       28.47      3.99 o
  -3  -7   9     1130.75     1103.77     21.12 o
  -2  -7   9       44.90       36.56      5.76 o
  -1  -7   9      557.51      524.78     14.75 o
   0  -7   9        1.05        3.92      2.94 o
   1  -7   9      188.04      193.26      7.88 o
   2  -7   9       20.47       12.17      4.21 o
   3  -7   9      210.63      205.27     10.74 o
   4  -7   9      105.17      121.16      8.21 o
   5  -7   9        3.18        5.12      3.76 o
   6  -7   9        5.75       11.04      4.28 o
   7  -7   9        3.79        2.75      3.27 o
  -8  -6   9      143.18      145.80     12.76 o
  -7  -6   9       34.68       41.08      8.93 o
  -6  -6   9      105.91       98.32      9.94 o
  -5  -6   9      360.39      371.37      7.77 o
  -4  -6   9      462.88      465.53     18.21 o
  -3  -6   9      173.18      156.28      7.69 o
  -2  -6   9       85.98       79.68      5.12 o
  -1  -6   9        1.23        3.24      3.46 o
   0  -6   9       13.02       17.61      4.39 o
   1  -6   9      136.36      146.44     10.20 o
   2  -6   9      865.58      940.74     22.24 o
   3  -6   9      240.99      249.05     14.26 o
   4  -6   9      731.67      730.27     22.59 o
   5  -6   9        8.78        9.86      4.00 o
   6  -6   9        3.50        6.20      3.56 o
   7  -6   9        3.53        6.25      4.96 o
  -9  -5   9      232.66      235.68     15.70 o
  -8  -5   9        2.14        9.59      7.03 o
  -7  -5   9       76.69       69.86      8.90 o
  -6  -5   9       38.15       40.25      7.61 o
  -5  -5   9      486.65      489.11      8.29 o
  -4  -5   9       58.06       71.24      4.65 o
  -3  -5   9       98.71       93.98      5.46 o
  -2  -5   9        5.44        6.51      3.32 o
  -1  -5   9      235.42      234.80      7.66 o
   0  -5   9      234.20      254.17     11.26 o
   1  -5   9      442.75      410.99     12.89 o
   2  -5   9      222.90      220.00      8.48 o
   3  -5   9      292.03      291.13     15.34 o
   4  -5   9       13.74       16.80      4.73 o
   5  -5   9      135.19      112.71      7.46 o
   6  -5   9       79.71       74.21     10.43 o
   7  -5   9       93.49       81.74     15.79 o
  -9  -4   9      301.81      302.09     16.74 o
  -8  -4   9       71.07       84.96     10.54 o
  -7  -4   9      222.89      222.92      8.27 o
  -6  -4   9      614.11      628.91     12.22 o
  -5  -4   9      168.12      162.65      4.98 o
  -4  -4   9       27.38       29.39      5.24 o
  -3  -4   9        5.01        1.76      2.08 o
  -2  -4   9      402.90      386.22     10.08 o
  -1  -4   9       10.46       11.84      3.65 o
   0  -4   9      175.60      173.79      7.18 o
   1  -4   9      329.58      352.39      9.89 o
   2  -4   9       34.03       33.49      5.14 o
   3  -4   9       45.96       42.73      7.16 o
   4  -4   9       83.12       84.57     10.36 o
   5  -4   9      213.84      215.65      9.60 o
   6  -4   9        2.98        6.34      4.29 o
   7  -4   9        9.68       14.09      3.70 o
 -10  -3   9      718.59      794.02     26.04 o
  -9  -3   9       71.66       62.86      9.10 o
  -8  -3   9       79.42       79.77      9.48 o
  -7  -3   9      104.10       98.49      6.80 o
  -6  -3   9      621.75      609.58     12.28 o
  -5  -3   9     1237.74     1255.50     23.54 o
  -4  -3   9      128.61      125.04      7.76 o
  -3  -3   9       64.90       64.37      5.09 o
  -2  -3   9      150.45      141.26      5.00 o
  -1  -3   9      579.22      601.08     12.32 o
   0  -3   9       36.24       41.56      4.60 o
   1  -3   9        9.43       10.97      3.44 o
   2  -3   9      221.65      228.80      9.02 o
   3  -3   9      160.66      149.08      8.02 o
   4  -3   9       26.76       30.35      4.25 o
   5  -3   9       69.13       70.35      5.72 o
   6  -3   9      118.80      116.26     10.90 o
 -11  -2   9      239.65      265.59     16.51 o
 -10  -2   9       40.06       44.62      8.33 o
  -9  -2   9       10.21        7.23      7.37 o
  -8  -2   9       57.84       49.02      4.20 o
  -7  -2   9      163.80      157.00     11.61 o
  -6  -2   9      362.74      340.23      9.43 o
  -5  -2   9      715.05      748.08     19.03 o
  -4  -2   9       27.62       30.95      2.30 o
  -3  -2   9       61.68       57.54      2.88 o
  -2  -2   9      193.50      191.65      5.40 o
  -1  -2   9        5.82        2.77      2.69 o
   0  -2   9      130.26      127.81      7.84 o
   1  -2   9       52.44       61.27      4.66 o
   2  -2   9      118.86      108.78      5.91 o
   3  -2   9        0.91        5.24      2.99 o
   4  -2   9      327.30      330.88     10.28 o
   5  -2   9       53.95       58.71      5.03 o
   6  -2   9       22.50       26.63      4.01 o
 -11  -1   9        1.92        8.12      7.17 o
 -10  -1   9      137.99      126.79     11.09 o
  -9  -1   9        3.86        3.03      2.81 o
  -8  -1   9       18.77       27.03      3.55 o
  -7  -1   9      101.36       93.10      5.24 o
  -6  -1   9       32.57       32.94      4.42 o
  -5  -1   9       48.68       50.59      5.46 o
  -4  -1   9     1118.64     1130.90     10.82 o
  -3  -1   9      507.57      472.08      6.06 o
  -2  -1   9      278.12      251.64      6.70 o
  -1  -1   9      730.88      732.22     11.95 o
   0  -1   9      318.45      334.16      7.91 o
   1  -1   9      199.62      204.51      8.37 o
   2  -1   9      106.74       99.83      5.83 o
   3  -1   9        6.34       11.52      3.91 o
   4  -1   9      119.57      108.43      6.04 o
   5  -1   9       97.95       96.56      6.69 o
   6  -1   9       76.62       80.80      7.23 o
 -12   0   9       74.78       71.99     10.20 o
 -11   0   9      450.22      438.29     19.01 o
 -10   0   9       13.08       15.61      6.31 o
  -9   0   9      156.25      166.80     11.67 o
  -8   0   9        7.76        7.94      2.94 o
  -7   0   9      215.99      218.87      8.82 o
  -6   0   9      261.20      242.25      8.70 o
  -5   0   9       85.46       81.89      6.63 o
  -4   0   9      731.10      712.13     12.40 o
  -3   0   9       49.61       45.28      2.49 o
  -2   0   9      612.43      580.48     11.70 o
  -1   0   9      168.66      171.82      5.82 o
   0   0   9      334.37      329.19     12.19 o
   1   0   9       57.28       62.00      4.85 o
   2   0   9        1.19        4.08      2.92 o
   3   0   9        9.63       15.87      4.71 o
   4   0   9        5.64       10.86      3.15 o
   5   0   9       42.38       48.72      4.53 o
 -12   1   9      113.42      107.63     10.08 o
 -11   1   9       75.48       90.46      9.68 o
 -10   1   9      133.97      120.81      7.61 o
  -9   1   9        2.82        8.93      2.74 o
  -8   1   9       69.03       80.45      5.47 o
  -7   1   9      127.35      113.54      6.35 o
  -6   1   9        7.09        7.22      4.32 o
  -5   1   9      121.03      127.50      6.87 o
  -4   1   9       52.84       52.31      4.95 o
  -3   1   9      200.30      208.06     10.58 o
  -2   1   9     1540.08     1557.89     26.17 o
  -1   1   9       63.75       64.44      7.12 o
   0   1   9        3.53        7.72      3.11 o
   1   1   9      130.49      127.17      6.10 o
   2   1   9       15.49       19.53      3.58 o
   3   1   9       82.73       87.69      5.39 o
   4   1   9       10.81       10.37      5.63 o
 -12   2   9       85.90       80.29      8.70 o
 -11   2   9       11.49       26.30      5.96 o
 -10   2   9       95.40      100.61      5.82 o
  -9   2   9       14.66       17.32      3.22 o
  -8   2   9       16.51       16.62      3.55 o
  -7   2   9      261.12      251.99     16.52 o
  -6   2   9       19.91       14.76      3.61 o
  -5   2   9      411.79      404.40     10.39 o
  -4   2   9       33.74       30.52      3.32 o
  -3   2   9      339.82      329.99      6.91 o
  -2   2   9      234.26      235.26      6.38 o
  -1   2   9      289.28      293.88     13.90 o
   0   2   9      266.95      248.60      7.13 o
   1   2   9       35.61       29.68      3.81 o
   2   2   9      336.51      311.85      8.39 o
   3   2   9        5.77       10.87      3.41 o
   4   2   9       25.97       28.65      3.86 o
 -12   3   9      147.72      158.68     11.49 o
 -11   3   9       18.57       24.17      5.73 o
 -10   3   9      140.88      137.51      6.56 o
  -9   3   9       57.36       56.74      5.14 o
  -8   3   9      754.46      737.49     13.44 o
  -7   3   9       76.15       79.10      6.17 o
  -6   3   9       44.00       41.44      7.20 o
  -5   3   9      317.49      297.41      5.02 o
  -4   3   9        5.82        7.57      2.02 o
  -3   3   9      827.47      839.83     11.01 o
  -2   3   9       12.50       11.43      2.40 o
  -1   3   9       52.62       57.13      4.05 o
   0   3   9       16.44       14.83      3.24 o
   1   3   9      203.61      183.43      6.82 o
   2   3   9       63.49       51.91      4.13 o
   3   3   9        6.33       10.06      2.93 o
 -13   4   9      173.49      154.59     11.18 o
 -12   4   9       46.25       41.35      9.31 o
 -11   4   9      102.94       91.63      5.37 o
 -10   4   9       26.45       42.89      6.31 o
  -9   4   9      569.87      615.96     12.51 o
  -8   4   9        2.80        2.90      2.91 o
  -7   4   9      429.88      427.58     13.17 o
  -6   4   9      106.06      101.32      5.69 o
  -5   4   9       67.49       67.19      3.96 o
  -4   4   9      577.00      582.14     17.11 o
  -3   4   9       12.03       15.53      3.35 o
  -2   4   9     1062.36     1064.14     13.60 o
  -1   4   9       29.85       36.59      3.89 o
   0   4   9        1.37        4.36      2.72 o
   1   4   9      119.64      113.56      5.64 o
   2   4   9        6.13        9.03      4.11 o
 -11   5   9       11.03       12.01      2.95 o
 -10   5   9      122.42      110.47      5.77 o
  -9   5   9       71.55       62.44      4.66 o
  -8   5   9      318.53      300.70      8.86 o
  -7   5   9       10.98       15.44      4.77 o
  -6   5   9      161.92      172.54      6.68 o
  -5   5   9       21.25       18.12      4.25 o
  -4   5   9      565.75      572.42      9.27 o
  -3   5   9      851.54      863.05     15.73 o
  -2   5   9      615.77      577.02     12.39 o
  -1   5   9       36.04       34.84      3.71 o
   0   5   9      286.66      263.86      8.28 o
   1   5   9       11.08        8.37      2.83 o
 -12   6   9       75.60       69.83     13.28 o
 -11   6   9        0.03        0.03      2.94 o
 -10   6   9        0.82        5.68      4.26 o
  -9   6   9       18.40       23.16      6.40 o
  -8   6   9      109.54      111.66      9.71 o
  -7   6   9       16.06       20.89      3.29 o
  -6   6   9      196.23      179.69      5.19 o
  -5   6   9      426.47      436.86     10.55 o
  -4   6   9      158.04      139.57      5.14 o
  -3   6   9        2.62        7.00      2.18 o
  -2   6   9        4.39        7.10      2.74 o
  -1   6   9       30.27       32.01      5.37 o
   0   6   9        1.82        5.99      3.25 o
 -12   7   9        7.29       11.84      8.01 o
 -11   7   9       71.29       76.49      9.19 o
 -10   7   9        4.50        5.36      4.81 o
  -8   7   9      117.39      133.70     11.00 o
  -7   7   9       25.73       35.46      7.81 o
  -6   7   9       26.37       27.97      3.64 o
  -5   7   9       34.79       34.70      4.04 o
  -4   7   9       14.48       19.15      4.03 o
  -3   7   9       36.86       40.36      4.97 o
  -2   7   9       81.40       84.71     19.40 o
  -1   7   9       64.93       68.30      9.55 o
 -12   8   9       29.68       28.15     13.63 o
 -11   8   9      131.18      116.27     10.37 o
 -10   8   9      141.94      154.27     11.96 o
  -9   8   9       16.08       25.55      6.19 o
  -8   8   9      298.23      308.19     17.63 o
  -7   8   9        1.62        2.13      4.55 o
  -6   8   9      243.89      274.00     15.38 o
  -5   8   9       18.50       19.88      3.97 o
  -4   8   9      110.34      113.04     12.62 o
  -3   8   9       12.71       16.13      6.12 o
  -2   8   9       17.45       11.94      5.10 o
 -11   9   9       36.10       28.43     16.48 o
  -9   9   9       88.45       67.07     30.51 o
  -8   9   9        7.32        3.89      4.61 o
  -7   9   9       50.25       56.03      9.82 o
  -6   9   9      207.93      216.24     15.27 o
  -5   9   9      126.69      124.52      7.35 o
  -4   9   9      159.52      156.47      8.25 o
  -8  10   9       95.94       69.17     20.94 o
   0 -11  10       26.61       35.21      5.04 o
   1 -11  10       30.83       24.87      4.24 o
   2 -11  10       50.97       65.30      5.80 o
   3 -11  10      418.99      443.23     13.51 o
  -3 -10  10       37.90       40.08      5.69 o
  -2 -10  10       46.32       39.10      4.87 o
  -1 -10  10      156.41      159.43      8.11 o
   0 -10  10       23.49       25.22      5.13 o
   1 -10  10      117.82      126.83     13.97 o
   2 -10  10       47.58       50.62      6.34 o
   3 -10  10        5.52        7.33      4.82 o
   4 -10  10        0.05        3.53      3.53 o
   5 -10  10       16.55       16.32      4.50 o
  -4  -9  10       14.62       17.72      6.37 o
  -3  -9  10      214.30      207.59     20.41 o
  -2  -9  10        2.70        4.94      3.88 o
  -1  -9  10      198.45      190.40      9.91 o
   0  -9  10        0.09        5.56      2.90 o
   1  -9  10        0.82        4.14      3.28 o
   2  -9  10      286.86      295.84     14.68 o
   3  -9  10       47.50       53.99      7.90 o
   4  -9  10       16.29       17.37     11.03 o
   5  -9  10        0.00        0.97      3.31 o
  -5  -8  10       42.08       49.44      9.13 o
  -4  -8  10        2.95        4.22      2.55 o
  -3  -8  10      315.31      290.75     10.70 o
  -2  -8  10       43.22       42.17      4.97 o
  -1  -8  10       90.80       92.29      6.35 o
   0  -8  10        0.26        2.84      3.05 o
   1  -8  10        0.84        3.77      3.07 o
   2  -8  10      231.82      230.03     17.88 o
   3  -8  10      163.97      170.80     11.42 o
   4  -8  10      118.32      113.98      7.96 o
   5  -8  10       20.29       20.11      7.66 o
   6  -8  10       11.92        8.01      3.88 o
  -7  -7  10        6.49       12.91      6.40 o
  -6  -7  10        4.96        9.74      5.42 o
  -5  -7  10      203.14      201.23      8.44 o
  -4  -7  10      193.60      209.72      7.88 o
  -3  -7  10      251.80      225.49      8.57 o
  -2  -7  10       75.59       68.28      5.48 o
  -1  -7  10        1.11        1.33      2.36 o
   0  -7  10       84.98       89.13      7.40 o
   1  -7  10       28.84       34.68      7.53 o
   2  -7  10      103.99      116.11      8.47 o
   3  -7  10       56.43       59.16      6.43 o
   4  -7  10       96.40       85.57      7.58 o
   5  -7  10      152.53      156.42     20.91 o
   6  -7  10        2.28        8.60      4.07 o
  -8  -6  10       37.33       54.91      9.62 o
  -7  -6  10      124.76      145.48     12.50 o
  -6  -6  10        0.57        2.22      2.12 o
  -5  -6  10       27.31       27.54      4.61 o
  -4  -6  10      704.81      697.32     12.96 o
  -3  -6  10       33.14       33.91      3.76 o
  -2  -6  10        0.22        3.46      3.76 o
  -1  -6  10        1.04        1.26      2.27 o
   0  -6  10        1.07        3.31      2.66 o
   1  -6  10       41.23       46.34      5.94 o
   2  -6  10        7.59        3.70      3.51 o
   3  -6  10      185.90      192.90     11.90 o
   4  -6  10        0.01        4.15      4.67 o
   5  -6  10        0.34        7.86      4.25 o
   6  -6  10        4.88        5.88      3.84 o
  -8  -5  10        1.66       10.98      7.43 o
  -7  -5  10      147.29      146.66     13.54 o
  -6  -5  10        9.46       11.67      6.54 o
  -5  -5  10       99.21       95.68      6.73 o
  -4  -5  10      292.13      270.20      6.52 o
  -3  -5  10     1296.69     1297.03     16.15 o
  -2  -5  10        3.27        5.45      4.03 o
  -1  -5  10        0.28        0.01      2.39 o
   0  -5  10      148.44      153.89      6.86 o
   1  -5  10        4.20        4.46      3.32 o
   2  -5  10       12.63       14.57      4.26 o
   3  -5  10      111.35      115.78     12.11 o
   4  -5  10        7.75       13.16      4.01 o
   5  -5  10       26.57       35.02     11.39 o
   6  -5  10       92.95       91.99      9.91 o
  -9  -4  10      143.02      163.29     12.62 o
  -8  -4  10      201.96      217.16     14.87 o
  -7  -4  10        0.40        3.77      2.85 o
  -6  -4  10       25.15       29.65      4.24 o
  -5  -4  10      111.87      106.38      6.51 o
  -4  -4  10      415.00      390.28      9.04 o
  -3  -4  10        4.27        6.00      3.99 o
  -2  -4  10       61.49       64.53      7.40 o
  -1  -4  10      414.71      434.93     10.25 o
   0  -4  10       61.29       67.23     10.03 o
   1  -4  10      756.63      789.68     28.81 o
   2  -4  10      595.84      577.80     14.48 o
   3  -4  10        5.52        4.61      3.55 o
   4  -4  10       16.88       16.44      4.83 o
   5  -4  10        1.90        5.97      3.12 o
   6  -4  10        8.19        7.75      2.79 o
 -10  -3  10        7.72        6.65      5.73 o
  -9  -3  10      490.85      512.39     21.75 o
  -8  -3  10       11.35       12.10      4.35 o
  -7  -3  10        0.09        3.04      2.61 o
  -6  -3  10      124.75      127.71      6.72 o
  -5  -3  10      457.50      476.86     17.85 o
  -4  -3  10      668.75      655.70     12.14 o
  -3  -3  10       43.24       44.75      3.37 o
  -2  -3  10        0.04        4.79      2.24 o
  -1  -3  10       32.23       36.70      3.53 o
   0  -3  10      107.20      126.12      5.75 o
   1  -3  10        0.87        2.66      2.54 o
   2  -3  10       11.68       14.64      4.82 o
   3  -3  10      201.23      166.93     10.53 o
   4  -3  10      275.75      261.96     10.39 o
   5  -3  10       12.46       11.05      4.11 o
 -10  -2  10       83.43       86.80     11.84 o
  -9  -2  10       25.28       36.15      8.70 o
  -8  -2  10       11.43       17.89      6.54 o
  -7  -2  10      285.70      302.81      9.40 o
  -6  -2  10      345.94      346.22     10.20 o
  -5  -2  10       20.73       25.38      6.63 o
  -4  -2  10        5.42        9.35      6.77 o
  -3  -2  10      367.23      362.07     10.26 o
  -2  -2  10      260.60      254.10     10.30 o
  -1  -2  10      473.11      485.13     14.12 o
   0  -2  10      424.66      447.05      9.43 o
   1  -2  10       16.55       15.96      3.27 o
   2  -2  10       20.77       17.68      4.84 o
   3  -2  10      437.99      452.79     10.78 o
   4  -2  10      100.73      109.84      6.52 o
   5  -2  10       25.22       25.73      4.53 o
 -11  -1  10       13.75        9.68      5.04 o
 -10  -1  10       33.29       27.63      7.14 o
  -9  -1  10      398.98      426.41     13.76 o
  -8  -1  10       27.44       22.35      5.29 o
  -7  -1  10     1270.01     1250.73     18.31 o
  -6  -1  10        8.79       12.85      4.82 o
  -5  -1  10      250.50      246.28     10.47 o
  -4  -1  10       96.16       92.53     11.00 o
  -3  -1  10       35.36       35.94      2.67 o
  -2  -1  10       12.21       13.53      2.69 o
  -1  -1  10     1041.87     1111.63     15.72 o
   0  -1  10        0.82        2.01      2.38 o
   1  -1  10       50.71       41.16      4.27 o
   2  -1  10      149.78      141.73      8.21 o
   3  -1  10       89.70       74.53      5.09 o
   4  -1  10      142.99      155.30      6.92 o
   5  -1  10       34.87       34.72      4.38 o
 -11   0  10        7.41        7.37      4.93 o
 -10   0  10      433.88      479.32     19.73 o
  -9   0  10        8.29        9.46      3.23 o
  -8   0  10      319.26      319.46      9.67 o
  -7   0  10        1.27        2.90      3.76 o
  -6   0  10      213.44      182.42      8.59 o
  -5   0  10      134.46      132.35      8.01 o
  -4   0  10      281.25      272.17     25.16 o
  -3   0  10       80.50       81.96      3.98 o
  -2   0  10     1205.58     1207.83     13.58 o
  -1   0  10      119.69      126.25      5.37 o
   0   0  10        1.80        3.28      2.54 o
   1   0  10        1.29        6.59      2.92 o
   2   0  10       32.64       29.33      3.84 o
   3   0  10        0.00        3.46      2.95 o
   4   0  10      108.41       99.07      6.87 o
 -12   1  10       92.15       94.23      9.45 o
 -11   1  10        4.77        3.63      4.52 o
 -10   1  10      105.61      109.43      6.23 o
  -9   1  10        9.86        8.83      3.12 o
  -8   1  10      107.52      115.09      7.30 o
  -7   1  10      218.63      213.14      8.34 o
  -6   1  10      332.17      315.04     16.42 o
  -5   1  10       23.33       22.77      4.59 o
  -4   1  10        3.84        6.21      4.02 o
  -3   1  10      233.50      217.74      7.45 o
  -2   1  10      201.02      198.93      9.67 o
  -1   1  10      265.52      269.73      7.38 o
   0   1  10      320.62      315.86     13.28 o
   1   1  10      127.28      134.27      6.79 o
   2   1  10       10.60       14.81      3.36 o
   3   1  10       24.97       30.66      3.98 o
 -12   2  10        4.31        8.41      5.47 o
 -11   2  10        3.36        3.68      2.09 o
 -10   2  10      107.58      106.98      8.86 o
  -9   2  10      374.42      409.39     24.31 o
  -8   2  10      253.24      238.93     10.53 o
  -7   2  10      434.63      406.28     21.59 o
  -6   2  10      107.41      117.68      9.74 o
  -5   2  10       13.58       14.42      3.65 o
  -4   2  10      106.64      106.99      6.59 o
  -3   2  10      258.36      251.32      9.92 o
  -2   2  10      542.31      537.73      9.54 o
  -1   2  10        2.62        3.47      2.33 o
   0   2  10      409.71      392.73     10.42 o
   1   2  10       77.59       78.36      5.00 o
   2   2  10        4.99        5.07      2.82 o
   3   2  10        0.75        4.63      2.70 o
 -12   3  10        9.89        6.57      5.13 o
 -11   3  10       95.12       91.96      9.31 o
 -10   3  10      243.50      246.09     23.03 o
  -9   3  10       81.80       76.20     10.08 o
  -8   3  10      217.71      196.51      7.93 o
  -7   3  10       80.56       70.97     11.12 o
  -6   3  10      148.07      151.77      9.25 o
  -5   3  10       38.88       39.08      4.74 o
  -4   3  10      168.10      166.86      7.88 o
  -3   3  10       97.96      103.01      6.82 o
  -2   3  10       36.49       40.97      3.78 o
  -1   3  10      128.78      125.93      5.61 o
   0   3  10       15.88       18.88      3.01 o
   1   3  10        3.85        8.45      3.26 o
   2   3  10        3.88        8.15      3.01 o
 -12   4  10        0.91        3.47      3.10 o
 -11   4  10       23.80       23.43      3.91 o
 -10   4  10       67.84       68.65     12.76 o
  -9   4  10       68.93       56.90      4.91 o
  -8   4  10        0.43        2.55      2.92 o
  -7   4  10      984.53      960.65     20.94 o
  -6   4  10       15.19       13.43      3.27 o
  -5   4  10       29.95       37.47      4.61 o
  -4   4  10       17.96       20.19      3.05 o
  -3   4  10        7.75        7.92      3.70 o
  -2   4  10       77.40       75.36      4.49 o
  -1   4  10      206.42      197.53      6.96 o
   0   4  10       91.58       81.11      5.81 o
   1   4  10       33.32       30.71      3.59 o
 -11   5  10        7.44        8.47      4.29 o
 -10   5  10      160.66      162.71     10.75 o
  -9   5  10       79.14       64.57      6.89 o
  -8   5  10       91.85       97.29      7.23 o
  -7   5  10      350.93      337.37      9.46 o
  -6   5  10      366.76      393.25     10.44 o
  -5   5  10        1.03        2.30      2.85 o
  -4   5  10      490.27      495.20      9.15 o
  -3   5  10      236.80      230.73     15.20 o
  -2   5  10       15.87       12.52      2.77 o
  -1   5  10      409.13      406.23     11.58 o
   0   5  10       35.91       34.91      4.11 o
 -12   6  10       32.51       22.01     16.77 o
 -11   6  10      193.19      224.33     12.68 o
 -10   6  10       90.72       97.29      9.51 o
  -9   6  10       73.39       82.39      9.07 o
  -8   6  10        1.64       10.34      6.40 o
  -7   6  10       13.91       10.26      5.82 o
  -6   6  10       12.29       12.10      6.08 o
  -5   6  10      172.38      174.85     11.73 o
  -4   6  10      168.65      170.46      5.95 o
  -3   6  10       46.31       40.58      5.04 o
  -2   6  10        4.12        4.57      3.55 o
  -1   6  10      142.77      159.08     10.66 o
 -11   7  10        3.99        3.51      4.44 o
 -10   7  10      232.19      248.39     15.04 o
  -8   7  10        4.25        4.29      6.63 o
  -7   7  10        0.12        1.90      4.72 o
  -6   7  10      304.03      305.31     17.05 o
  -5   7  10        0.43        5.33      6.89 o
  -4   7  10        7.95        8.16      3.03 o
  -3   7  10       15.38       12.85      4.01 o
  -2   7  10      267.75      263.19     16.33 o
 -11   8  10       93.62       75.71     15.82 o
 -10   8  10        7.51        9.07      5.07 o
  -9   8  10       82.58       94.43     10.57 o
  -8   8  10       16.36       17.34      6.42 o
  -7   8  10        8.17        3.86      5.01 o
  -6   8  10       29.39       34.45      7.61 o
  -5   8  10      461.46      537.59     21.87 o
  -4   8  10      191.06      204.54     14.89 o
  -9   9  10        0.19        4.52      5.16 o
  -8   9  10       72.43       83.31     10.77 o
  -7   9  10        0.23        0.43      4.21 o
  -1 -10  11       94.87       85.73      6.97 o
   0 -10  11       49.51       38.86      5.60 o
   1 -10  11        0.17        3.57      3.67 o
   2 -10  11        1.95       -0.23      3.54 o
   3 -10  11        0.02        3.05      3.60 o
  -3  -9  11        2.51        5.04      6.71 o
  -2  -9  11      337.57      291.69     16.33 o
  -1  -9  11        3.71        6.59      3.31 o
   0  -9  11       10.53        8.61      3.50 o
   1  -9  11       14.63       14.78      6.54 o
   2  -9  11        3.16        3.49      4.74 o
   3  -9  11       29.24       32.16      5.11 o
   4  -9  11        7.52        6.47      5.01 o
  -3  -8  11        0.93        9.56      8.07 o
  -2  -8  11        4.58        6.70      3.29 o
  -1  -8  11       98.00      106.88      6.57 o
   0  -8  11       17.42       20.35      5.29 o
   1  -8  11        3.49        7.17      3.20 o
   2  -8  11        0.03        4.87      3.31 o
   3  -8  11        2.20        4.85      4.04 o
   4  -8  11      141.12      149.69     15.50 o
  -6  -7  11      522.64      585.71     23.08 o
  -5  -7  11       89.08       95.47     10.47 o
  -4  -7  11       16.26        9.59      6.45 o
  -3  -7  11       60.42       69.26      9.45 o
  -2  -7  11       71.01       72.82      5.27 o
  -1  -7  11        0.16        1.78      1.63 o
   0  -7  11        0.02        2.05      3.02 o
   1  -7  11      352.08      390.59     15.18 o
   2  -7  11      148.97      145.83      9.78 o
   3  -7  11        1.80        3.89      4.49 o
   4  -7  11       38.06       32.94      5.33 o
   5  -7  11        0.21        1.81      3.10 o
  -7  -6  11       48.77       53.67      9.65 o
  -6  -6  11        3.26        5.67      3.13 o
  -5  -6  11      312.59      315.91     11.20 o
  -4  -6  11       19.92       24.24      6.91 o
  -3  -6  11       20.52        9.22      4.90 o
  -2  -6  11       61.32       62.95      6.94 o
  -1  -6  11      112.65      109.61      9.46 o
   0  -6  11       42.14       55.85      5.31 o
   1  -6  11       87.84       82.25     10.20 o
   2  -6  11      352.41      372.52     11.79 o
   3  -6  11        0.01        7.21      3.65 o
   4  -6  11       12.83        9.51      5.01 o
  -8  -5  11        0.22       11.78      7.46 o
  -7  -5  11       16.98       19.30      7.20 o
  -6  -5  11        8.79        8.99      4.26 o
  -5  -5  11      177.76      189.98     11.18 o
  -4  -5  11      263.90      284.67     22.34 o
  -3  -5  11        0.28        4.51      3.86 o
  -2  -5  11      149.70      142.79      9.61 o
  -1  -5  11        3.36        5.72      2.57 o
   0  -5  11      156.86      149.74      8.90 o
   1  -5  11      395.20      410.95     26.11 o
   2  -5  11       70.74       61.87      5.81 o
   3  -5  11      166.16      170.91      8.66 o
   4  -5  11        2.61        8.47      4.41 o
   5  -5  11       91.80       94.21      6.38 o
  -9  -4  11      186.45      218.71     14.58 o
  -8  -4  11        1.87        3.20      4.61 o
  -7  -4  11       83.67       81.02      6.05 o
  -6  -4  11       12.51       13.36      4.39 o
  -5  -4  11     1132.23     1167.00     19.27 o
  -4  -4  11      285.73      285.59     10.24 o
  -3  -4  11       61.48       70.01      6.72 o
  -2  -4  11        3.91        3.96      2.34 o
  -1  -4  11       13.30       15.15      3.17 o
   0  -4  11      127.95      138.77      6.02 o
   1  -4  11      624.56      670.07     12.59 o
   2  -4  11        0.40        6.03      3.09 o
   3  -4  11        0.85        5.13      3.33 o
   4  -4  11        2.77        4.54      2.99 o
   5  -4  11        7.70        5.59      2.99 o
  -9  -3  11        7.82        8.64      4.70 o
  -8  -3  11      306.13      305.05     17.29 o
  -7  -3  11        0.95        7.26      3.57 o
  -6  -3  11      182.95      185.53      8.44 o
  -5  -3  11      109.73      116.84      7.44 o
  -4  -3  11      187.11      192.79     11.39 o
  -3  -3  11       19.26       17.54      2.97 o
  -2  -3  11       30.25       24.98      3.08 o
  -1  -3  11       23.90       30.11      5.46 o
   0  -3  11      620.59      642.40     17.27 o
   1  -3  11      185.26      161.48     11.12 o
   2  -3  11        3.72        7.95      3.46 o
   3  -3  11       27.90       35.75      4.52 o
   4  -3  11        9.35        8.49      3.92 o
 -10  -2  11       99.20      115.03     11.58 o
  -9  -2  11       10.49        7.32      6.11 o
  -8  -2  11       24.81       30.63      4.50 o
  -7  -2  11        0.01        4.14      3.25 o
  -6  -2  11       71.83       85.59      6.39 o
  -5  -2  11        7.70       13.51      5.43 o
  -4  -2  11      164.59      180.90      9.14 o
  -3  -2  11      646.66      670.89     15.57 o
  -2  -2  11        4.87        4.02      2.26 o
  -1  -2  11      804.74      804.17     28.06 o
   0  -2  11      212.14      221.54      7.59 o
   1  -2  11      392.17      391.37      9.73 o
   2  -2  11      321.89      315.14      9.33 o
   3  -2  11      208.87      214.71      8.23 o
   4  -2  11        7.30        7.23      4.66 o
 -10  -1  11       28.92       39.01      8.38 o
  -9  -1  11      231.86      214.77     21.29 o
  -8  -1  11       17.70       18.55      4.45 o
  -7  -1  11       30.21       25.24      4.42 o
  -6  -1  11     1764.66     1814.60     24.07 o
  -5  -1  11      100.56       87.24      7.03 o
  -4  -1  11       13.66       20.22      5.27 o
  -3  -1  11      145.10      148.84     12.62 o
  -2  -1  11        0.31        5.26      4.49 o
  -1  -1  11      330.70      322.58     11.60 o
   0  -1  11      288.48      294.54      8.44 o
   1  -1  11       50.69       52.33      5.04 o
   2  -1  11      216.67      207.54      9.55 o
   3  -1  11       68.87       57.37      4.92 o
 -11   0  11       58.64       61.74      8.79 o
 -10   0  11       15.26       12.77      3.51 o
  -9   0  11      263.22      256.54      9.23 o
  -8   0  11      759.63      729.37     22.21 o
  -7   0  11        0.33        5.35      3.79 o
  -6   0  11       52.02       50.10      9.65 o
  -5   0  11        0.23        5.21      5.76 o
  -4   0  11        1.22        4.74      3.97 o
  -3   0  11        3.14        2.80      3.69 o
  -2   0  11       11.04       13.74      2.82 o
  -1   0  11       12.39       16.43      3.03 o
   0   0  11       35.89       33.20      3.74 o
   1   0  11       69.62       64.46      4.92 o
   2   0  11      270.46      234.17      8.35 o
   3   0  11      100.19      101.76      6.40 o
 -11   1  11       41.18       46.73      8.12 o
 -10   1  11       75.28       75.94     10.11 o
  -9   1  11        1.96        5.11      4.16 o
  -8   1  11      318.23      313.01     11.88 o
  -7   1  11      354.20      335.96     11.13 o
  -6   1  11       26.65       32.91      5.30 o
  -5   1  11      662.28      597.52     19.13 o
  -4   1  11       34.97       31.44      5.11 o
  -3   1  11       11.63       12.34      4.08 o
  -2   1  11       53.45       51.62      3.96 o
  -1   1  11        3.80        6.90      2.76 o
   0   1  11        8.25       11.71      3.54 o
   1   1  11      144.22      135.07      6.42 o
   2   1  11      104.98      117.16      6.29 o
 -11   2  11       28.91       36.84      4.04 o
 -10   2  11      308.51      302.44     10.55 o
  -9   2  11        0.01        2.50      3.09 o
  -8   2  11      153.07      156.31      7.64 o
  -7   2  11        2.43        9.90      6.24 o
  -6   2  11      592.13      592.65     19.42 o
  -5   2  11       82.54       78.67      8.47 o
  -4   2  11       78.53       81.22      6.47 o
  -3   2  11      176.96      165.97      5.52 o
  -2   2  11        7.93        7.51      2.53 o
  -1   2  11      135.82      144.44     17.98 o
   0   2  11        0.01        0.82      2.55 o
   1   2  11      115.00      115.03      6.08 o
   2   2  11       65.06       58.90      5.03 o
 -12   3  11       15.95       10.05      4.58 o
 -11   3  11       15.37       27.80      6.42 o
 -10   3  11      144.04      136.58     10.37 o
  -9   3  11      168.02      182.53      8.06 o
  -8   3  11      138.55      141.44      7.41 o
  -7   3  11      318.99      325.85     11.03 o
  -6   3  11       60.83       68.74      6.18 o
  -5   3  11        0.56        3.70      3.28 o
  -4   3  11      458.72      434.33     12.35 o
  -3   3  11       30.84       32.51      3.24 o
  -2   3  11      224.95      223.46      8.02 o
  -1   3  11       77.91       73.43      6.57 o
   0   3  11        3.12        7.42      2.73 o
   1   3  11       49.81       44.11      4.58 o
 -12   4  11      176.61      151.19      9.91 o
 -11   4  11       13.45       10.69      3.33 o
 -10   4  11       41.80       49.85      5.66 o
  -9   4  11       64.91       72.93      5.47 o
  -8   4  11      120.69      109.42      7.63 o
  -7   4  11      106.37      107.70      6.52 o
  -6   4  11        0.55        2.83      2.94 o
  -5   4  11       88.94       83.79      6.19 o
  -4   4  11      292.01      299.95     10.26 o
  -3   4  11        9.89        7.22      2.09 o
  -2   4  11      125.46      100.53      5.06 o
  -1   4  11       22.75       19.32      4.39 o
   0   4  11       68.95       66.30      6.82 o
 -11   5  11        2.70        5.10      3.80 o
 -10   5  11        3.90        7.66      4.35 o
  -9   5  11      379.29      387.59     18.03 o
  -8   5  11      130.66      134.22      9.05 o
  -7   5  11      212.78      238.56     11.39 o
  -6   5  11       57.99       49.58      4.93 o
  -5   5  11       30.08       34.31      4.60 o
  -4   5  11       23.21       31.13      5.24 o
  -3   5  11      856.39      831.92     36.54 o
  -2   5  11        1.55        4.59      2.94 o
  -1   5  11       57.26       54.91      4.50 o
 -11   6  11       95.37       96.83     11.00 o
 -10   6  11      191.56      204.14     13.17 o
  -9   6  11       74.52       71.45      9.48 o
  -8   6  11      411.96      363.45     17.95 o
  -7   6  11      124.22      121.14     13.11 o
  -6   6  11      172.17      182.82     14.40 o
  -5   6  11      114.11       97.66     11.70 o
  -4   6  11        0.17        8.12      7.89 o
  -3   6  11        0.05        8.50      7.35 o
 -10   7  11        4.53        6.14      3.69 o
  -8   7  11       12.91        8.12      5.47 o
  -7   7  11       70.79       67.64      8.87 o
  -6   7  11      150.26      184.11     14.49 o
  -5   7  11       50.36       59.60      9.65 o
  -4   7  11       92.14       82.82     10.17 o
  -8   8  11       49.94       50.47      8.58 o
  -2  -9  12        8.38        3.54      5.30 o
  -1  -9  12      187.73      196.53     14.55 o
   0  -9  12        7.60        9.47      3.25 o
   1  -9  12        6.92        8.73      5.59 o
   2  -9  12        4.98       12.82      4.39 o
  -3  -8  12        5.25       16.08      7.17 o
  -2  -8  12       11.54       28.64      8.64 o
  -1  -8  12        5.30        6.94      5.99 o
   0  -8  12       19.49       30.90     10.54 o
   1  -8  12      102.22      105.29     12.63 o
   2  -8  12       22.31       30.84      9.52 o
   3  -8  12        6.43        6.89      3.15 o
  -5  -7  12      120.73      126.98     14.16 o
  -4  -7  12        7.88       10.04      3.61 o
  -3  -7  12      280.07      271.75     16.77 o
  -2  -7  12       14.01       17.95      7.98 o
  -1  -7  12       59.15       63.67      9.02 o
   0  -7  12        2.47        6.82      3.92 o
   1  -7  12        6.73       12.01      5.16 o
   2  -7  12       24.33       39.67      8.47 o
   3  -7  12        0.19        3.18      3.03 o
  -6  -6  12        2.97        5.47      2.88 o
  -5  -6  12       39.41       46.72      6.60 o
  -4  -6  12      206.94      220.36     10.13 o
  -3  -6  12      406.35      417.11     14.31 o
  -2  -6  12       59.28       54.71      9.16 o
  -1  -6  12        0.56       12.06      3.71 o
   0  -6  12        0.37        3.31      2.37 o
   1  -6  12       55.00       47.51      9.28 o
   2  -6  12      588.28      621.50     16.51 o
   3  -6  12       42.62       59.53      6.89 o
  -7  -5  12       44.60       52.03      9.25 o
  -6  -5  12       27.07       32.46      7.16 o
  -5  -5  12       53.97       43.68      7.61 o
  -4  -5  12       47.96       47.03      5.80 o
  -3  -5  12       56.11       60.88      6.68 o
  -2  -5  12        1.16        2.84      3.95 o
  -1  -5  12      249.20      273.12      8.00 o
   0  -5  12       48.72       49.35      8.47 o
   1  -5  12       12.92        9.79      6.80 o
   2  -5  12        2.06        3.71      3.00 o
   3  -5  12        4.05        5.39      3.48 o
  -8  -4  12       84.52       94.61     11.00 o
  -7  -4  12        4.41        2.65      4.64 o
  -6  -4  12       11.82       17.12      6.63 o
  -5  -4  12       85.98       94.01      7.55 o
  -4  -4  12      456.93      450.92     13.55 o
  -3  -4  12        2.06        1.98      3.88 o
  -2  -4  12       83.65       92.85      7.46 o
  -1  -4  12        1.09        3.52      3.85 o
   0  -4  12        5.85       12.53      3.58 o
   1  -4  12      434.97      398.77     20.51 o
   2  -4  12      163.08      156.02      7.22 o
   3  -4  12        0.25        5.25      2.87 o
  -9  -3  12       69.68       81.12     10.17 o
  -8  -3  12        4.14        2.49      2.68 o
  -7  -3  12      141.94      139.65      7.87 o
  -6  -3  12        0.10        6.08      4.45 o
  -5  -3  12      123.41      123.39     17.82 o
  -4  -3  12       14.71        8.29      4.33 o
  -3  -3  12      202.97      206.44     13.89 o
  -2  -3  12       26.54       26.83      5.59 o
  -1  -3  12      156.04      159.04      8.12 o
   0  -3  12        3.45        4.93      5.30 o
   1  -3  12       95.34       95.54      7.88 o
   2  -3  12      173.90      153.12     10.59 o
   3  -3  12        6.24        3.76      3.09 o
  -9  -2  12      265.13      280.10     17.00 o
  -8  -2  12      116.11      117.70      8.07 o
  -7  -2  12        1.81        2.79      3.22 o
  -6  -2  12        1.58        5.27      5.09 o
  -5  -2  12      277.80      268.34     16.10 o
  -4  -2  12       40.62       47.26      6.47 o
  -3  -2  12      144.89      141.54     18.21 o
  -2  -2  12       12.99       23.21      6.11 o
  -1  -2  12       24.69       28.13      3.74 o
   0  -2  12        8.66       14.88      3.35 o
   1  -2  12       43.70       47.40      6.32 o
   2  -2  12      130.09      120.53      6.78 o
   3  -2  12       27.78       18.89      3.84 o
 -10  -1  12        1.47       10.60      6.83 o
  -9  -1  12        1.58        4.56      3.37 o
  -8  -1  12      536.39      556.56     14.88 o
  -7  -1  12      232.66      249.29     12.00 o
  -6  -1  12      215.11      227.19      9.90 o
  -5  -1  12       15.59       21.15      5.73 o
  -4  -1  12      231.77      233.53      9.80 o
  -3  -1  12      214.36      221.96     10.52 o
  -2  -1  12        2.42        9.57      4.90 o
  -1  -1  12       20.06       28.76      3.66 o
   0  -1  12        7.29        4.21      2.25 o
   1  -1  12      257.43      246.61     11.57 o
   2  -1  12       14.40       12.01      3.53 o
 -10   0  12       22.72       18.45      3.33 o
  -9   0  12        0.44        3.47      3.44 o
  -8   0  12       25.68       20.83      4.85 o
  -7   0  12        0.08        5.58      3.73 o
  -6   0  12       26.82       34.47      8.12 o
  -5   0  12        9.67        7.95      5.93 o
  -4   0  12      187.12      190.06      8.99 o
  -3   0  12       15.62       23.67      6.04 o
  -2   0  12      522.12      505.39     16.35 o
  -1   0  12       84.83       76.18      4.85 o
   0   0  12       42.82       46.48      4.31 o
   1   0  12       78.78       84.10      9.94 o
   2   0  12        4.74        7.78      3.51 o
 -11   1  12       23.79       16.31      5.30 o
 -10   1  12       42.04       45.69      8.12 o
  -9   1  12        5.42        5.54      3.35 o
  -8   1  12      169.14      159.96     10.47 o
  -7   1  12       67.37       51.95      5.34 o
  -6   1  12        2.79        4.18      3.40 o
  -5   1  12       24.13       23.12      4.56 o
  -4   1  12        1.01        0.13      3.45 o
  -3   1  12       93.62       88.90      8.38 o
  -2   1  12       78.95       84.75      6.87 o
  -1   1  12       53.55       47.72      4.37 o
   0   1  12       25.45       21.62      3.46 o
   1   1  12        3.03        5.47      3.60 o
 -11   2  12       16.42       16.01      3.82 o
 -10   2  12      122.10      121.11      9.22 o
  -9   2  12      100.50      111.12      8.73 o
  -8   2  12       18.53        9.77      4.75 o
  -7   2  12       49.09       47.06      5.40 o
  -6   2  12        9.99        7.55      4.93 o
  -5   2  12      278.87      279.87     10.26 o
  -4   2  12       17.82       12.36      4.29 o
  -3   2  12      148.05      150.24      8.35 o
  -2   2  12        0.67        2.76      3.33 o
  -1   2  12       13.87       21.44      3.57 o
   0   2  12      174.06      180.94     12.09 o
 -11   3  12        1.86        3.44      2.91 o
 -10   3  12       54.64       65.35      6.04 o
  -9   3  12       60.13       58.84      7.09 o
  -8   3  12      467.53      482.02     14.00 o
  -7   3  12       10.46       12.96      5.07 o
  -6   3  12        0.80        5.20      3.32 o
  -5   3  12      132.94      141.51      7.73 o
  -4   3  12      187.55      192.31      9.08 o
  -3   3  12        6.30       12.08      4.97 o
  -2   3  12       75.52       65.57      6.98 o
  -1   3  12       54.99       56.98      5.86 o
 -11   4  12       75.25       66.55      7.95 o
 -10   4  12      109.54      161.33     11.93 o
  -9   4  12        0.01        4.70      3.18 o
  -8   4  12       24.51       23.05      4.31 o
  -7   4  12      106.45       82.49      6.35 o
  -6   4  12       88.52       79.69      6.30 o
  -5   4  12        2.06        4.48      3.29 o
  -4   4  12       38.48       40.27      4.93 o
  -3   4  12      112.77      119.87      7.41 o
  -2   4  12      139.82      149.81      8.63 o
 -10   5  12       14.00        6.48      4.47 o
  -9   5  12       51.30       62.37     10.26 o
  -7   5  12      301.63      317.79     18.09 o
  -6   5  12      164.78      179.85     14.63 o
  -5   5  12       62.80       64.97      6.12 o
  -4   5  12      122.69      118.93     16.10 o
  -3   5  12       16.39        9.59      5.70 o
  -9   6  12        7.86        6.80      3.92 o
  -8   6  12       93.24       81.04     10.00 o
  -7   6  12      101.28      120.53     13.19 o
  -6   6  12        5.92       12.01      6.94 o
  -5   6  12       15.13       15.35      6.54 o
  -1  -8  13       14.45       13.51      7.43 o
  -4  -7  13        0.03        3.77      3.82 o
  -3  -7  13      114.04      109.05      8.18 o
  -2  -7  13       25.75       27.83      9.28 o
  -1  -7  13        2.00        7.92      6.05 o
   0  -7  13       36.88       48.54      8.87 o
   1  -7  13        6.91       10.23      5.27 o
  -5  -6  13       11.10       24.14      7.98 o
  -4  -6  13      128.08      122.80      9.16 o
  -3  -6  13        5.01        8.11      4.74 o
  -2  -6  13        6.32        4.13      4.75 o
  -1  -6  13       36.11       38.86      7.07 o
   0  -6  13       39.69       45.72      6.60 o
   1  -6  13      204.57      198.42     11.16 o
  -6  -5  13      184.46      176.66     17.82 o
  -5  -5  13        1.52        3.57      3.56 o
  -4  -5  13       16.21       20.07      5.09 o
  -3  -5  13      596.38      589.39     16.61 o
  -2  -5  13        9.38       14.14      6.77 o
  -1  -5  13        3.10        5.01      4.31 o
   0  -5  13      163.29      174.99     10.49 o
   1  -5  13       34.57       29.60      3.89 o
   2  -5  13        8.98       13.35      4.31 o
  -7  -4  13        3.22        7.14      5.76 o
  -6  -4  13      169.04      188.70     10.77 o
  -5  -4  13        3.06        9.11      4.34 o
  -4  -4  13      118.90      111.27      8.49 o
  -3  -4  13        9.35       12.39      7.78 o
  -2  -4  13       13.96       10.29      4.73 o
  -1  -4  13        1.27        5.12      4.16 o
   0  -4  13      125.95      123.84     19.27 o
   1  -4  13      283.96      285.96      9.21 o
  -8  -3  13       22.41       27.19      4.80 o
  -7  -3  13        1.05        3.37      3.24 o
  -6  -3  13       16.24       14.83      5.60 o
  -5  -3  13      221.51      193.12     10.04 o
  -4  -3  13       35.25       27.70      5.87 o
  -3  -3  13       42.19       40.77      5.88 o
  -2  -3  13       29.10       28.33      5.86 o
  -1  -3  13      114.94      116.84     15.64 o
   0  -3  13       77.46       77.69      8.33 o
   1  -3  13        0.72        6.50      3.26 o
  -8  -2  13       37.77       36.93      8.48 o
  -7  -2  13      101.82      104.38      8.60 o
  -6  -2  13       59.88       63.61      8.80 o
  -5  -2  13        2.03        5.73      4.13 o
  -4  -2  13       49.37       58.63      9.74 o
  -3  -2  13       30.50       31.86      5.80 o
  -2  -2  13       45.19       38.92      5.94 o
  -1  -2  13        6.87        6.24      4.70 o
   0  -2  13      178.37      187.28     25.71 o
   1  -2  13        4.30        4.00      2.25 o
  -9  -1  13       34.89       48.25     10.00 o
  -8  -1  13       94.45      102.97      7.41 o
  -7  -1  13      800.19      793.60     24.52 o
  -6  -1  13      222.79      185.43     12.23 o
  -5  -1  13      407.62      445.38     26.10 o
  -4  -1  13       56.97       53.97      6.21 o
  -3  -1  13        6.26       14.63      4.93 o
  -2  -1  13        2.87        0.64      4.03 o
  -1  -1  13        6.24       14.28      7.13 o
   0  -1  13       58.21       69.95     10.28 o
  -9   0  13        0.08        2.34      2.96 o
  -8   0  13       12.68        8.79      4.01 o
  -7   0  13      263.78      245.19     10.32 o
  -6   0  13        5.70        5.19      3.72 o
  -5   0  13       76.00       65.60      6.40 o
  -4   0  13       76.47       79.05      7.31 o
  -3   0  13        0.04        4.89      4.35 o
  -2   0  13       49.45       43.12      6.35 o
  -1   0  13        0.45        6.54      4.35 o
   0   0  13       30.46       33.17      5.97 o
 -10   1  13       26.83       21.55      7.55 o
  -9   1  13       21.28       21.79      4.63 o
  -8   1  13      414.79      449.32     13.50 o
  -7   1  13       11.17        9.97      5.04 o
  -6   1  13       27.70       33.84      4.99 o
  -5   1  13      246.72      243.42     10.77 o
  -4   1  13       68.69       78.20     10.17 o
  -3   1  13        1.99        4.11      3.65 o
  -2   1  13       25.13       24.87      6.87 o
  -1   1  13      118.68      141.77      9.40 o
 -10   2  13        0.13        3.04      2.87 o
  -9   2  13      230.47      254.92     10.35 o
  -8   2  13      121.71      123.59      9.43 o
  -7   2  13       48.83       55.10      6.16 o
  -6   2  13      262.13      270.68     25.96 o
  -5   2  13       42.35       47.62      6.16 o
  -4   2  13      153.09      161.01     20.38 o
  -3   2  13       10.09       18.23      4.59 o
  -2   2  13      269.13      272.47     11.41 o
  -9   3  13        0.65        6.32      4.18 o
  -8   3  13        1.75        5.96      3.13 o
  -7   3  13       89.50       97.95     10.89 o
  -6   3  13        4.84       10.40      4.26 o
  -5   3  13       47.29       50.99      5.63 o
  -4   3  13        0.43        0.54      3.04 o
  -3   3  13       11.52       11.53      4.10 o
  -9   4  13        5.47        9.71      6.28 o
  -8   4  13       61.91       57.72      5.41 o
  -7   4  13      239.55      216.25      9.60 o
  -6   4  13        0.01        3.52      5.56 o
  -5   4  13      198.03      202.13     24.52 o
  -4   4  13       10.73       12.60      4.45 o
  -7   5  13      116.55      102.44     11.90 o
  -4  -5  14      405.82      410.36     14.30 o
  -3  -5  14       57.88       57.80     16.92 o
  -2  -5  14       50.62       66.92     10.23 o
  -1  -5  14       13.88        6.34      6.37 o
  -6  -4  14        4.83        9.18      3.99 o
  -5  -4  14      404.19      422.71     15.11 o
  -4  -4  14        4.24        7.29      4.48 o
  -3  -4  14      101.65      109.27      9.25 o
  -2  -4  14        1.69        3.04      3.73 o
  -1  -4  14        0.28        5.54      4.59 o
  -6  -3  14        0.06        3.20      4.68 o
  -5  -3  14       68.02       65.72      7.05 o
  -4  -3  14        5.59       10.51      5.09 o
  -3  -3  14        5.16        6.67      4.11 o
  -2  -3  14        0.14        4.44      4.16 o
  -1  -3  14       70.82       75.58      7.24 o
  -7  -2  14        4.32        4.43      3.85 o
  -6  -2  14        9.50       10.15      4.64 o
  -5  -2  14       16.64       15.99      5.02 o
  -4  -2  14       20.43       23.68      8.82 o
  -3  -2  14      547.07      560.96     16.72 o
  -2  -2  14       41.81       35.81      8.63 o
  -1  -2  14       25.73       36.89      6.46 o
  -7  -1  14        0.31        3.85      3.55 o
  -6  -1  14      113.82      112.51      7.83 o
  -5  -1  14       55.44       54.35      7.12 o
  -4  -1  14       14.20       22.18      7.17 o
  -3  -1  14        6.06        7.73      4.19 o
  -2  -1  14       84.96       87.58     10.67 o
  -8   0  14       83.16       82.47      6.88 o
  -7   0  14        0.44        7.43      5.02 o
  -6   0  14        0.02        5.27      3.51 o
  -5   0  14       75.73       67.83      6.84 o
  -4   0  14      140.17      151.32      9.57 o
  -3   0  14      109.49      117.24     15.93 o
  -2   0  14       11.94       10.61      5.26 o
  -8   1  14      113.81      105.82      7.44 o
  -7   1  14      234.79      234.22     16.26 o
  -6   1  14       84.04       85.53      9.71 o
  -5   1  14       62.97       73.06      6.73 o
  -4   1  14       82.25       70.93      6.51 o
  -3   1  14      226.29      238.93     10.93 o
  -7   2  14      165.36      151.31      8.44 o
  -6   2  14       67.80       57.59      6.54 o
  -5   2  14        2.09        5.96      3.89 o
 
